# Supplementary material for: Large-scale exploration of whole-brain structural connectivity in anorexia nervosa: alterations in the connectivity of frontal and subcortical networks
Source: Biol Psychiatry Cogn Neurosci Neuroimaging. Author manuscript; Available in PMC 2024 Apr 30. (PMC11060509; doi:10.1016/j.bpsc.2022.06.002)
Supplement: Supplementary tables [file NIHMS1974045-supplement-Supplementary_tables.xlsx]

## Sheet: Harmonized t-stats HC > AN
	L.BSTS	L.CACG	L.CMFG	L.CU	L.EC	L.FG	L.IPG	L.ITG	L.ICG	L.LOG	L.LOFG	L.LG	L.MOFG	L.MTG	L.PHIG	L.PaCG	L.POP	L.POR	L.PTR	L.PCAL	L.PoCG	L.PCG	L.PrCG	L.PCU	L.RACG	L.RMFG	L.SFG	L.SPG	L.STG	L.SMG	L.FP	L.TP	L.TTG	L.IN	L.CER	L.TH	L.CA	L.PU	L.PA	L.HI	L.AM	L.AC	R.TH	R.CA	R.PU	R.PA	R.HI	R.AM	R.AC
L.BSTS	0	-0.896641	0.144287	-0.920483	1.39806	0.715321	-1.84765	0.146779	-0.825375	-1.28265	-1.08441	1.09496	0.426921	0.10699	1.81146	-1.01284	-1.16252	-2.13691	-1.39288	-0.623252	-0.414734	0.155714	-0.770467	0.145982	-0.541116	-0.210488	-1.54883	-0.250642	-0.836271	0.748779	-0.17249	2.50003	-0.471663	-0.711583	-0.359156	-0.428231	-1.73951	-2.18723	-0.829358	2.7807	1.24629	-1.52808	-1.67261	-0.280219	-2.48129	-0.0992413	-0.830814	-1.23823	-0.321496
L.CACG	-0.896641	0	-1.143	-1.85387	-1.79551	0.479697	-0.788471	-0.95056	-0.758091	-1.76907	-0.65387	-2.49698	-0.56676	-1.18559	0.467913	-1.39047	-1.80439	-2.47569	-2.46739	-2.58451	-2.23557	-1.84678	-0.700931	-1.46901	-0.218371	-2.93246	-1.28911	-0.960764	-1.20672	-1.40043	-2.30951	0.669261	-1.94671	-0.346482	0.293335	-0.729551	0.959492	-2.0653	-0.837614	-1.75822	0.382434	0.720638	1.32179	0.594441	-1.11978	0.637998	0.385255	-2.17768	0.11571
L.CMFG	0.144287	-1.143	0	0.0787144	-0.298054	-0.771665	-0.430368	-0.111793	0.527848	0.533858	0.405164	-1.2509	-0.228766	1.09299	1.46361	-0.0177457	-0.992977	-1.64222	-0.790748	2.41569	-0.939601	-0.696628	-1.46457	1.0882	0.745687	-0.0186315	-0.721925	-0.570715	1.23945	0.597448	-1.42198	0.625992	0.764141	1.73717	0.826203	1.90563	0.811849	0.244013	1.07051	1.40369	-0.883452	0.929045	1.64937	1.14146	-1.8605	-0.917345	0.716544	1.47933	-0.439474
L.CU	-0.920483	-1.85387	0.0787144	0	-0.168887	-0.179599	1.25676	-1.41198	-1.47232	-0.451816	0.162057	-0.456395	-0.662637	-1.52013	-1.32739	-1.213	-0.210428	-0.0340932	-0.763216	0.40405	-0.377356	-1.47936	-0.369228	-0.468747	-0.846024	-1.03615	-0.657341	-1.75888	-1.06357	0.305414	-0.675181	-0.0184881	-0.662523	0.168633	-0.19855	0.125781	1.40144	-1.83431	-1.33528	0.355584	-0.588846	0.293755	1.88527	-0.787531	-0.344809	0.490527	0.186935	0.558714	0.16562
L.EC	1.39806	-1.79551	-0.298054	-0.168887	0	1.1022	2.16314	1.01942	0.0756556	0.655931	0.591474	0.600191	2.17221	0.348369	0.431813	2.22178	-1.23153	0.740107	1.22698	0.98027	0.9044	2.5095	1.84193	1.67084	-0.878784	-0.0900084	0.132292	1.50129	1.66774	2.1321	-0.877287	-0.852971	2.41121	0.0410209	1.13481	2.55808	1.42625	1.44031	1.536	1.66388	1.47473	0.918325	1.54501	0.820835	0.939639	1.80281	3.17766	1.3329	0.239072
L.FG	0.715321	0.479697	-0.771665	-0.179599	1.1022	0	-0.0191448	-1.08218	-1.12421	-2.92251	-0.429827	0.0079592	1.96059	0.312662	0.553194	-0.226243	-1.66787	-1.41469	-0.576261	-0.487215	-1.471	1.85748	-1.22383	0.264315	-0.911544	-0.382088	-0.182518	-2.12358	0.209086	0.138706	-0.509094	-0.497107	0.572447	-0.255352	-1.23699	0.131325	0.08153	-0.20679	-0.891451	0.445282	-1.30708	0.0961718	-0.595162	-0.529507	-0.587219	-0.111355	-0.573721	-1.34984	0.150979
L.IPG	-1.84765	-0.788471	-0.430368	1.25676	2.16314	-0.0191448	0	-1.92117	-0.457008	-0.459734	0.377236	-0.743392	0.064193	-0.762543	0.444809	-0.968137	0.0601733	-0.194826	-0.0941145	1.23041	-1.0389	-0.549252	-0.385853	-0.323231	0.539307	-0.381727	-2.69633	-1.71814	-1.16103	1.02154	-0.26876	1.61741	0.373008	0.655855	-0.985986	-0.603449	-0.969071	-2.72101	-1.14483	2.1682	0.596945	-0.326688	-0.389877	0.111461	-0.757226	-0.176782	-0.511987	-0.88943	-0.363205
L.ITG	0.146779	-0.95056	-0.111793	-1.41198	1.01942	-1.08218	-1.92117	0	-0.193428	-3.06506	-1.49081	0.350005	0.323001	-1.62127	0.420646	-0.854327	-0.923106	-2.73448	-1.3538	-2.61151	-0.309625	-0.460251	-0.447241	0.213298	-1.1463	-0.198465	-1.67517	-1.38129	-0.00963333	-0.116697	-0.542718	-0.493069	0.731269	-1.53968	-0.498471	-0.85418	-1.29387	-1.72972	-1.94389	0.540412	-1.33106	-0.850183	-1.96912	-0.320941	-1.64565	0.194084	-0.288438	-0.465686	0.324497
L.ICG	-0.825375	-0.758091	0.527848	-1.47232	0.0756556	-1.12421	-0.457008	-0.193428	0	-0.053951	-1.48088	-1.04755	-2.45795	-1.24409	0.106655	-0.384794	-1.20857	-0.0268477	-1.72463	-1.63688	-0.193935	0.109294	0.633188	-1.72755	-2.48166	-1.94519	-1.30074	-1.84843	-0.437291	1.02463	-2.6244	0.52332	-0.570477	-0.304271	0.783366	1.58336	0.365745	-1.39447	1.03325	0.346722	0.24831	0.0957504	1.40445	0.266309	0.337525	0.566568	0.00336412	0.0586276	0.393785
L.LOG	-1.28265	-1.76907	0.533858	-0.451816	0.655931	-2.92251	-0.459734	-3.06506	-0.053951	0	-0.762947	-1.00295	0.491749	0.14449	-0.707352	-0.961593	-0.199973	-0.646048	-1.17289	-0.988514	-1.3478	-0.472605	-1.14975	-0.212784	0.0213051	-0.238396	-0.819817	-1.72654	0.0484629	-1.35786	-0.197188	0.927095	-0.357666	1.30971	-1.02986	-0.0155371	0.386176	-0.709722	-0.570175	1.42265	-0.553856	0.240821	1.51047	-0.160887	-0.67142	0.225026	0.59332	-0.269538	-1.12567
L.LOFG	-1.08441	-0.65387	0.405164	0.162057	0.591474	-0.429827	0.377236	-1.49081	-1.48088	-0.762947	0	-1.2874	-0.560189	-1.03905	1.38992	0.561214	-3.24381	0.314487	-0.65368	-1.17091	-1.67815	-1.43997	-1.03296	-1.10972	-0.145539	1.25816	-0.209687	-1.23393	-0.766798	-1.39188	-0.109681	0.100076	-2.14317	-0.527395	1.66485	-0.0223308	0.499025	-1.99494	0.0823934	0.96499	2.37125	0.704636	0.819647	0.0744264	-2.03911	0.665126	-0.42369	1.6123	-0.799172
L.LG	1.09496	-2.49698	-1.2509	-0.456395	0.600191	0.0079592	-0.743392	0.350005	-1.04755	-1.00295	-1.2874	0	1.21292	0.410182	-1.09231	1.87141	-1.71895	-1.14237	-0.799357	1.16711	0.0982972	-0.512065	0.228876	1.28643	1.24809	-1.21871	-1.68051	-1.817	1.08185	0.562797	-0.0391979	0.300817	0.14224	1.15559	0.0545121	2.09624	1.11723	-0.173148	-1.17228	1.78145	-1.18193	-1.51605	0.736781	-0.635452	-0.155924	-0.795988	0.255709	-0.195158	0.437597
L.MOFG	0.426921	-0.56676	-0.228766	-0.662637	2.17221	1.96059	0.064193	0.323001	-2.45795	0.491749	-0.560189	1.21292	0	0.813467	2.71631	-0.955628	-0.159139	-1.33746	0.681983	0.269177	-0.835946	-1.43294	-0.930752	-1.55279	1.62807	0.357092	-1.52247	-1.39039	0.961568	-0.486314	-2.07829	1.73222	0.521282	0.732228	1.53853	1.39669	2.12965	0.638362	1.19696	2.46071	2.86691	0.765611	1.47501	2.80519	-0.241676	0.0171948	0.75249	2.10271	2.14495
L.MTG	0.10699	-1.18559	1.09299	-1.52013	0.348369	0.312662	-0.762543	-1.62127	-1.24409	0.14449	-1.03905	0.410182	0.813467	0	-0.34075	-0.16439	0.299745	-1.05359	-1.44783	-1.96832	0.56005	0.0987313	0.564278	-1.14196	-0.606786	0.417388	-1.17549	-0.471261	-0.204512	0.396798	0.0814956	0.967354	2.23759	-0.604035	-0.507992	-0.969272	-1.23238	-1.5124	-1.80907	0.614668	-0.225827	-0.871946	-1.99271	0.425437	-2.02083	-1.22251	-1.00205	-1.85122	0.915577
L.PHIG	1.81146	0.467913	1.46361	-1.32739	0.431813	0.553194	0.444809	0.420646	0.106655	-0.707352	1.38992	-1.09231	2.71631	-0.34075	0	1.20119	1.10208	1.08811	0.0723687	-0.997794	0.171471	1.14694	1.1036	0.0341064	1.27216	-0.175028	0.590807	-0.512631	-1.55816	0.370919	-0.0364834	-2.68471	0.563758	0.583564	2.61586	2.64254	1.79274	0.414489	0.654018	2.8815	1.91706	0.267084	2.07329	0.248011	1.36488	1.92089	2.80422	3.01046	1.39025
L.PaCG	-1.01284	-1.39047	-0.0177457	-1.213	2.22178	-0.226243	-0.968137	-0.854327	-0.384794	-0.961593	0.561214	1.87141	-0.955628	-0.16439	1.20119	0	0.635229	-0.362799	-0.232156	-1.14267	1.96646	-1.51303	0.952367	-2.33035	0.851299	-0.301173	-1.16268	-0.51542	-0.579535	0.581774	-0.825684	0.91655	-0.292664	0.823793	0.162262	0.729036	1.30969	0.372855	0.758848	1.19362	2.48142	0.264608	-0.287342	0.112419	-2.55322	-2.62103	0.788168	-0.0576307	-0.135128
L.POP	-1.16252	-1.80439	-0.992977	-0.210428	-1.23153	-1.66787	0.0601733	-0.923106	-1.20857	-0.199973	-3.24381	-1.71895	-0.159139	0.299745	1.10208	0.635229	0	-3.47624	-0.906729	-0.787213	-2.33207	-2.13171	-0.0240287	0.321822	-0.867403	-0.708581	-0.355143	-0.479304	0.139149	-0.843244	-1.01584	0.0744427	-1.16231	-2.63188	-0.392293	-0.0888805	-0.525337	-2.08479	-0.335384	0.267147	-0.446304	-0.0859537	0.296855	1.00604	-3.20726	-2.75562	1.12804	-1.34333	-1.29651
L.POR	-2.13691	-2.47569	-1.64222	-0.0340932	0.740107	-1.41469	-0.194826	-2.73448	-0.0268477	-0.646048	0.314487	-1.14237	-1.33746	-1.05359	1.08811	-0.362799	-3.47624	0	-2.97776	0.741154	-0.823161	-1.35002	-1.91402	-0.151719	-1.91566	-1.49842	-1.56262	-1.20185	-0.576764	-1.78573	-1.9806	-0.450567	-1.24509	-2.02816	-1.79764	-1.20121	-0.744722	-2.4995	-1.43377	-0.240525	-0.971301	-0.768473	-1.42313	0.148822	-1.70104	-1.22325	-1.77304	1.89576	-1.65793
L.PTR	-1.39288	-2.46739	-0.790748	-0.763216	1.22698	-0.576261	-0.0941145	-1.3538	-1.72463	-1.17289	-0.65368	-0.799357	0.681983	-1.44783	0.0723687	-0.232156	-0.906729	-2.97776	0	-0.583627	-1.08341	-1.61568	-0.431739	-0.337096	-0.582575	1.12155	0.0970021	-0.825632	-0.656724	-0.645914	-1.26324	0.566697	-1.27821	-1.50336	-0.492983	-0.541414	0.444221	-1.5728	-1.11211	-0.634183	0.501482	-1.26585	1.21194	0.0634212	-1.94389	-0.860336	-2.37912	-0.658671	-1.13374
L.PCAL	-0.623252	-2.58451	2.41569	0.40405	0.98027	-0.487215	1.23041	-2.61151	-1.63688	-0.988514	-1.17091	1.16711	0.269177	-1.96832	-0.997794	-1.14267	-0.787213	0.741154	-0.583627	0	0.794588	-0.501601	1.09961	-0.0754112	1.3218	-0.901376	-0.826226	-0.871807	-1.46973	0.614736	0.870826	0.14769	-0.522614	0.0966977	-0.482888	-0.111867	0.33904	-1.07014	-1.499	0.426024	-1.52313	0.475149	0.769848	0.465893	-0.608248	-1.18084	0.046095	0.112369	0.646337
L.PoCG	-0.414734	-2.23557	-0.939601	-0.377356	0.9044	-1.471	-1.0389	-0.309625	-0.193935	-1.3478	-1.67815	0.0982972	-0.835946	0.56005	0.171471	1.96646	-2.33207	-0.823161	-1.08341	0.794588	0	-1.88147	-1.37959	-0.654209	-0.455984	-1.09949	-1.74209	-0.0492502	-0.2898	-0.299997	-0.292134	-0.92298	-0.173811	-2.40759	-0.169425	-0.430915	-0.00913566	-1.22146	0.563329	-0.147933	1.01506	0.224427	0.00989641	-0.607164	-2.41515	-2.91332	0.387993	1.31963	-0.00254992
L.PCG	0.155714	-1.84678	-0.696628	-1.47936	2.5095	1.85748	-0.549252	-0.460251	0.109294	-0.472605	-1.43997	-0.512065	-1.43294	0.0987313	1.14694	-1.51303	-2.13171	-1.35002	-1.61568	-0.501601	-1.88147	0	-0.799037	-2.88591	-1.50035	-1.00783	-1.3377	-1.43275	0.190419	1.32066	-2.55821	1.3121	0.161831	-0.0365982	0.317617	-0.873161	0.379627	-2.08528	-0.954671	1.93953	2.36372	-0.422416	0.403853	0.115244	-0.491127	-0.383262	1.6915	1.1937	0.381803
L.PrCG	-0.770467	-0.700931	-1.46457	-0.369228	1.84193	-1.22383	-0.385853	-0.447241	0.633188	-1.14975	-1.03296	0.228876	-0.930752	0.564278	1.1036	0.952367	-0.0240287	-1.91402	-0.431739	1.09961	-1.37959	-0.799037	0	0.922891	0.52557	-0.603066	-2.86392	0.0217006	1.38967	0.574053	-1.66848	-0.0193871	0.421574	-1.03333	0.466966	0.300726	1.12482	-0.935604	-0.300935	0.809391	1.39586	-0.235083	0.8163	-0.234575	-3.29898	-2.95754	-0.310273	1.54993	-0.308894
L.PCU	0.145982	-1.46901	1.0882	-0.468747	1.67084	0.264315	-0.323231	0.213298	-1.72755	-0.212784	-1.10972	1.28643	-1.55279	-1.14196	0.0341064	-2.33035	0.321822	-0.151719	-0.337096	-0.0754112	-0.654209	-2.88591	0.922891	0	-1.88391	-0.225632	-0.811988	-0.35708	0.968031	2.01744	-1.58477	1.10358	1.44424	1.32271	0.108884	1.06126	2.32341	-1.48512	0.146392	1.03564	-1.06152	-0.399982	-0.0895983	-0.120383	-0.657041	-0.177278	-0.106795	0.445555	-1.21455
L.RACG	-0.541116	-0.218371	0.745687	-0.846024	-0.878784	-0.911544	0.539307	-1.1463	-2.48166	0.0213051	-0.145539	1.24809	1.62807	-0.606786	1.27216	0.851299	-0.867403	-1.91566	-0.582575	1.3218	-0.455984	-1.50035	0.52557	-1.88391	0	-2.16064	0.0274242	0.792704	-0.546868	0.438207	-1.32473	0.966102	-0.66541	0.656494	2.21436	1.57147	0.411061	0.278351	0.446464	1.36161	1.40095	0.527273	1.11877	1.97325	1.64638	2.06457	1.34948	2.16956	1.44161
L.RMFG	-0.210488	-2.93246	-0.0186315	-1.03615	-0.0900084	-0.382088	-0.381727	-0.198465	-1.94519	-0.238396	1.25816	-1.21871	0.357092	0.417388	-0.175028	-0.301173	-0.708581	-1.49842	1.12155	-0.901376	-1.09949	-1.00783	-0.603066	-0.225632	-2.16064	0	-0.752666	-1.61553	0.0649815	-0.475772	-0.214614	0.0822721	-0.432006	1.16331	-0.155805	0.227969	1.73224	-0.267809	-0.290592	-0.258238	0.166648	-0.360168	0.169028	1.3014	-2.67716	-2.51891	0.425331	-0.669156	-1.32715
L.SFG	-1.54883	-1.28911	-0.721925	-0.657341	0.132292	-0.182518	-2.69633	-1.67517	-1.30074	-0.819817	-0.209687	-1.68051	-1.52247	-1.17549	0.590807	-1.16268	-0.355143	-1.56262	0.0970021	-0.826226	-1.74209	-1.3377	-2.86392	-0.811988	0.0274242	-0.752666	0	-1.29599	-0.546313	-1.39194	-2.39215	-0.518275	-2.0032	0.748109	0.997687	0.749143	0.207102	-1.04427	0.38106	-0.135504	-0.330719	-0.36704	1.48307	1.28993	-2.62837	-1.48055	0.000963336	-0.913931	-0.681953
L.SPG	-0.250642	-0.960764	-0.570715	-1.75888	1.50129	-2.12358	-1.71814	-1.38129	-1.84843	-1.72654	-1.23393	-1.817	-1.39039	-0.471261	-0.512631	-0.51542	-0.479304	-1.20185	-0.825632	-0.871807	-0.0492502	-1.43275	0.0217006	-0.35708	0.792704	-1.61553	-1.29599	0	-0.675864	-1.13564	-1.01147	0.183989	-0.136568	-0.281054	-1.18204	-0.975722	-0.02326	-2.89745	-0.364672	-0.0626819	-1.51085	0.116171	-1.57596	-0.798715	-1.90692	-1.47323	-1.25862	-1.73621	-1.13535
L.STG	-0.836271	-1.20672	1.23945	-1.06357	1.66774	0.209086	-1.16103	-0.00963333	-0.437291	0.0484629	-0.766798	1.08185	0.961568	-0.204512	-1.55816	-0.579535	0.139149	-0.576764	-0.656724	-1.46973	-0.2898	0.190419	1.38967	0.968031	-0.546868	0.0649815	-0.546313	-0.675864	0	-1.25472	-0.25441	-1.30919	-0.794681	-1.09303	0.0756898	-0.361916	-0.828454	-2.66514	-0.203399	1.08668	0.990986	-1.92928	-0.968636	0.1134	-1.71232	-0.663943	-0.778865	-0.907061	-0.653738
L.SMG	0.748779	-1.40043	0.597448	0.305414	2.1321	0.138706	1.02154	-0.116697	1.02463	-1.35786	-1.39188	0.562797	-0.486314	0.396798	0.370919	0.581774	-0.843244	-1.78573	-0.645914	0.614736	-0.299997	1.32066	0.574053	2.01744	0.438207	-0.475772	-1.39194	-1.13564	-1.25472	0	-0.00850434	0.849235	-0.00147454	-2.20521	0.515001	0.228917	-0.396678	-2.02133	0.552925	1.27201	1.51597	-0.0737693	-0.348283	-0.50023	-0.862789	-1.51302	1.00561	-0.234406	-0.361398
L.FP	-0.17249	-2.30951	-1.42198	-0.675181	-0.877287	-0.509094	-0.26876	-0.542718	-2.6244	-0.197188	-0.109681	-0.0391979	-2.07829	0.0814956	-0.0364834	-0.825684	-1.01584	-1.9806	-1.26324	0.870826	-0.292134	-2.55821	-1.66848	-1.58477	-1.32473	-0.214614	-2.39215	-1.01147	-0.25441	-0.00850434	0	-0.634433	-0.289085	1.10249	-1.39331	-0.0707176	-0.40586	0.443236	0.762064	-0.816315	0.292231	-0.233731	-1.06971	1.03722	-2.08482	-0.774541	-0.924304	1.10154	-1.04325
L.TP	2.50003	0.669261	0.625992	-0.0184881	-0.852971	-0.497107	1.61741	-0.493069	0.52332	0.927095	0.100076	0.300817	1.73222	0.967354	-2.68471	0.91655	0.0744427	-0.450567	0.566697	0.14769	-0.92298	1.3121	-0.0193871	1.10358	0.966102	0.0822721	-0.518275	0.183989	-1.30919	0.849235	-0.634433	0	2.32551	-1.02689	-0.354376	0.280795	-0.0739841	-0.351047	-0.254535	-0.862968	-0.427293	-0.0116547	2.27279	-0.364631	0.481019	0.584041	0.35745	-0.550912	0.25087
L.TTG	-0.471663	-1.94671	0.764141	-0.662523	2.41121	0.572447	0.373008	0.731269	-0.570477	-0.357666	-2.14317	0.14224	0.521282	2.23759	0.563758	-0.292664	-1.16231	-1.24509	-1.27821	-0.522614	-0.173811	0.161831	0.421574	1.44424	-0.66541	-0.432006	-2.0032	-0.136568	-0.794681	-0.00147454	-0.289085	2.32551	0	0.628709	0.23369	0.0171508	0.261825	-0.767947	1.13266	1.692	1.79617	-1.62459	-0.247568	-0.684985	-1.6008	0.0103141	-0.0538518	-0.82042	0.692957
L.IN	-0.711583	-0.346482	1.73717	0.168633	0.0410209	-0.255352	0.655855	-1.53968	-0.304271	1.30971	-0.527395	1.15559	0.732228	-0.604035	0.583564	0.823793	-2.63188	-2.02816	-1.50336	0.0966977	-2.40759	-0.0365982	-1.03333	1.32271	0.656494	1.16331	0.748109	-0.281054	-1.09303	-2.20521	1.10249	-1.02689	0.628709	0	0.86583	0.885904	1.04725	-0.0251184	2.36775	1.25041	1.03631	1.36614	-1.08305	-0.532171	-2.012	-1.0363	0.241486	-0.569501	-1.07706
L.CER	-0.359156	0.293335	0.826203	-0.19855	1.13481	-1.23699	-0.985986	-0.498471	0.783366	-1.02986	1.66485	0.0545121	1.53853	-0.507992	2.61586	0.162262	-0.392293	-1.79764	-0.492983	-0.482888	-0.169425	0.317617	0.466966	0.108884	2.21436	-0.155805	0.997687	-1.18204	0.0756898	0.515001	-1.39331	-0.354376	0.23369	0.86583	0	2.69284	0.836006	0.0614636	0.410786	0.245117	2.11381	0.238906	1.64908	-0.51455	-0.244515	-0.472555	1.19604	2.37304	-0.130975
L.TH	-0.428231	-0.729551	1.90563	0.125781	2.55808	0.131325	-0.603449	-0.85418	1.58336	-0.0155371	-0.0223308	2.09624	1.39669	-0.969272	2.64254	0.729036	-0.0888805	-1.20121	-0.541414	-0.111867	-0.430915	-0.873161	0.300726	1.06126	1.57147	0.227969	0.749143	-0.975722	-0.361916	0.228917	-0.0707176	0.280795	0.0171508	0.885904	2.69284	0	0.00195264	-1.14127	-0.43902	3.27705	0.476027	0.338464	0.899424	-0.332917	-0.781088	-0.12813	2.32877	3.05715	-0.139154
L.CA	-1.73951	0.959492	0.811849	1.40144	1.42625	0.08153	-0.969071	-1.29387	0.365745	0.386176	0.499025	1.11723	2.12965	-1.23238	1.79274	1.30969	-0.525337	-0.744722	0.444221	0.33904	-0.00913566	0.379627	1.12482	2.32341	0.411061	1.73224	0.207102	-0.02326	-0.828454	-0.396678	-0.40586	-0.0739841	0.261825	1.04725	0.836006	0.00195264	0	-0.610687	-0.115081	0.266603	1.30871	1.52417	2.26393	2.82311	-1.309	0.235313	3.17834	0.940574	1.36511
L.PU	-2.18723	-2.0653	0.244013	-1.83431	1.44031	-0.20679	-2.72101	-1.72972	-1.39447	-0.709722	-1.99494	-0.173148	0.638362	-1.5124	0.414489	0.372855	-2.08479	-2.4995	-1.5728	-1.07014	-1.22146	-2.08528	-0.935604	-1.48512	0.278351	-0.267809	-1.04427	-2.89745	-2.66514	-2.02133	0.443236	-0.351047	-0.767947	-0.0251184	0.0614636	-1.14127	-0.610687	0	2.41688	2.33813	1.94534	-0.172576	0.604515	1.25186	-2.37051	0.13096	0.00010459	-1.00816	0.411885
L.PA	-0.829358	-0.837614	1.07051	-1.33528	1.536	-0.891451	-1.14483	-1.94389	1.03325	-0.570175	0.0823934	-1.17228	1.19696	-1.80907	0.654018	0.758848	-0.335384	-1.43377	-1.11211	-1.499	0.563329	-0.954671	-0.300935	0.146392	0.446464	-0.290592	0.38106	-0.364672	-0.203399	0.552925	0.762064	-0.254535	1.13266	2.36775	0.410786	-0.43902	-0.115081	2.41688	0	0.693541	1.15595	0.517435	0.0950683	1.79609	-1.75698	0.338731	0.950189	1.0448	0.0291502
L.HI	2.7807	-1.75822	1.40369	0.355584	1.66388	0.445282	2.1682	0.540412	0.346722	1.42265	0.96499	1.78145	2.46071	0.614668	2.8815	1.19362	0.267147	-0.240525	-0.634183	0.426024	-0.147933	1.93953	0.809391	1.03564	1.36161	-0.258238	-0.135504	-0.0626819	1.08668	1.27201	-0.816315	-0.862968	1.692	1.25041	0.245117	3.27705	0.266603	2.33813	0.693541	0	2.01811	0.638634	3.34873	1.38079	0.0368036	0.242888	1.63426	2.60192	0.181589
L.AM	1.24629	0.382434	-0.883452	-0.588846	1.47473	-1.30708	0.596945	-1.33106	0.24831	-0.553856	2.37125	-1.18193	2.86691	-0.225827	1.91706	2.48142	-0.446304	-0.971301	0.501482	-1.52313	1.01506	2.36372	1.39586	-1.06152	1.40095	0.166648	-0.330719	-1.51085	0.990986	1.51597	0.292231	-0.427293	1.79617	1.03631	2.11381	0.476027	1.30871	1.94534	1.15595	2.01811	0	0.470749	1.79119	2.16515	-0.711761	-0.0398535	0.379174	0.180262	0.554143
L.AC	-1.52808	0.720638	0.929045	0.293755	0.918325	0.0961718	-0.326688	-0.850183	0.0957504	0.240821	0.704636	-1.51605	0.765611	-0.871946	0.267084	0.264608	-0.0859537	-0.768473	-1.26585	0.475149	0.224427	-0.422416	-0.235083	-0.399982	0.527273	-0.360168	-0.36704	0.116171	-1.92928	-0.0737693	-0.233731	-0.0116547	-1.62459	1.36614	0.238906	0.338464	1.52417	-0.172576	0.517435	0.638634	0.470749	0	-0.653092	2.2968	1.21635	1.16547	2.02169	1.28528	2.71311
R.TH	-1.67261	1.32179	1.64937	1.88527	1.54501	-0.595162	-0.389877	-1.96912	1.40445	1.51047	0.819647	0.736781	1.47501	-1.99271	2.07329	-0.287342	0.296855	-1.42313	1.21194	0.769848	0.00989641	0.403853	0.8163	-0.0895983	1.11877	0.169028	1.48307	-1.57596	-0.968636	-0.348283	-1.06971	2.27279	-0.247568	-1.08305	1.64908	0.899424	2.26393	0.604515	0.0950683	3.34873	1.79119	-0.653092	0	1.42181	-0.565975	-0.682564	4.19806	3.50952	0.447034
R.CA	-0.280219	0.594441	1.14146	-0.787531	0.820835	-0.529507	0.111461	-0.320941	0.266309	-0.160887	0.0744264	-0.635452	2.80519	0.425437	0.248011	0.112419	1.00604	0.148822	0.0634212	0.465893	-0.607164	0.115244	-0.234575	-0.120383	1.97325	1.3014	1.28993	-0.798715	0.1134	-0.50023	1.03722	-0.364631	-0.684985	-0.532171	-0.51455	-0.332917	2.82311	1.25186	1.79609	1.38079	2.16515	2.2968	1.42181	0	0.622026	-1.0848	1.21265	1.24362	0.443177
R.PU	-2.48129	-1.11978	-1.8605	-0.344809	0.939639	-0.587219	-0.757226	-1.64565	0.337525	-0.67142	-2.03911	-0.155924	-0.241676	-2.02083	1.36488	-2.55322	-3.20726	-1.70104	-1.94389	-0.608248	-2.41515	-0.491127	-3.29898	-0.657041	1.64638	-2.67716	-2.62837	-1.90692	-1.71232	-0.862789	-2.08482	0.481019	-1.6008	-2.012	-0.244515	-0.781088	-1.309	-2.37051	-1.75698	0.0368036	-0.711761	1.21635	-0.565975	0.622026	0	0.591744	-0.140758	-0.375454	-0.884445
R.PA	-0.0992413	0.637998	-0.917345	0.490527	1.80281	-0.111355	-0.176782	0.194084	0.566568	0.225026	0.665126	-0.795988	0.0171948	-1.22251	1.92089	-2.62103	-2.75562	-1.22325	-0.860336	-1.18084	-2.91332	-0.383262	-2.95754	-0.177278	2.06457	-2.51891	-1.48055	-1.47323	-0.663943	-1.51302	-0.774541	0.584041	0.0103141	-1.0363	-0.472555	-0.12813	0.235313	0.13096	0.338731	0.242888	-0.0398535	1.16547	-0.682564	-1.0848	0.591744	0	-0.0959315	0.914597	-1.10668
R.HI	-0.830814	0.385255	0.716544	0.186935	3.17766	-0.573721	-0.511987	-0.288438	0.00336412	0.59332	-0.42369	0.255709	0.75249	-1.00205	2.80422	0.788168	1.12804	-1.77304	-2.37912	0.046095	0.387993	1.6915	-0.310273	-0.106795	1.34948	0.425331	0.000963336	-1.25862	-0.778865	1.00561	-0.924304	0.35745	-0.0538518	0.241486	1.19604	2.32877	3.17834	0.00010459	0.950189	1.63426	0.379174	2.02169	4.19806	1.21265	-0.140758	-0.0959315	0	0.799442	1.58793
R.AM	-1.23823	-2.17768	1.47933	0.558714	1.3329	-1.34984	-0.88943	-0.465686	0.0586276	-0.269538	1.6123	-0.195158	2.10271	-1.85122	3.01046	-0.0576307	-1.34333	1.89576	-0.658671	0.112369	1.31963	1.1937	1.54993	0.445555	2.16956	-0.669156	-0.913931	-1.73621	-0.907061	-0.234406	1.10154	-0.550912	-0.82042	-0.569501	2.37304	3.05715	0.940574	-1.00816	1.0448	2.60192	0.180262	1.28528	3.50952	1.24362	-0.375454	0.914597	0.799442	0	1.47578
R.AC	-0.321496	0.11571	-0.439474	0.16562	0.239072	0.150979	-0.363205	0.324497	0.393785	-1.12567	-0.799172	0.437597	2.14495	0.915577	1.39025	-0.135128	-1.29651	-1.65793	-1.13374	0.646337	-0.00254992	0.381803	-0.308894	-1.21455	1.44161	-1.32715	-0.681953	-1.13535	-0.653738	-0.361398	-1.04325	0.25087	0.692957	-1.07706	-0.130975	-0.139154	1.36511	0.411885	0.0291502	0.181589	0.554143	2.71311	0.447034	0.443177	-0.884445	-1.10668	1.58793	1.47578	0
R.BSTS	-1.9318	-0.270541	-1.10796	-0.604356	0.399437	-1.3667	-0.987238	-1.76242	-0.585584	-0.486486	-1.05555	-0.0465742	-0.5174	-2.19093	-0.618318	-0.326091	-1.78652	-0.305904	0.0584412	-1.02272	-1.88542	0.165293	-0.244741	-1.01963	1.4833	-1.46361	-1.52789	-2.14539	-0.938053	-1.60684	0.173914	-0.159506	-1.14066	-1.10311	-1.26579	-2.3188	0.588948	-1.49635	-1.73809	-2.36192	-1.08367	-1.09954	0.119184	-0.45591	-2.28686	-1.79581	0.491284	0.354332	0.00152286
R.CACG	-1.57289	0.102408	0.89575	0.565295	-1.74836	0.112212	-0.530892	0.100594	-1.66376	-0.887047	-1.19569	-1.2911	-0.981099	-1.75236	0.187465	0.536426	-1.51072	-1.18429	-1.68997	0.0383594	-0.501217	-1.2372	-0.30324	0.331074	2.54551	-1.55551	1.50694	-1.68496	-0.814519	-0.484743	-1.23236	-1.91384	-1.17787	-0.752645	-1.55864	-0.854242	-0.27464	-1.99244	-1.20158	-0.231291	-2.43837	-0.0728679	-0.113135	1.10509	-2.16883	-1.58155	-1.15656	-0.682772	-0.22264
R.CMFG	-0.214447	0.993296	0.422799	0.148534	-0.899976	0.178991	-0.492028	-0.175683	0.00125501	0.369004	-2.21572	1.90791	-1.0311	-0.914479	-0.823162	0.062443	-0.605342	-2.11436	-0.648993	-0.146996	-0.443126	0.346513	-1.1131	1.00901	-0.497297	-0.547982	0.184042	-0.22027	-1.34208	-0.100325	-1.73099	-0.534022	-0.217609	-0.603845	-0.70799	-1.13339	0.420245	-2.46631	-1.79358	0.148714	1.28748	0.519919	1.95842	1.77867	0.283603	0.38636	0.805241	0.507663	1.39161
R.CU	-0.336	0.0886928	1.38301	1.21324	-0.437713	-0.947571	-0.0613254	-0.087476	-0.845084	0.104348	0.344738	1.73114	-0.415205	1.26064	-1.20777	-0.235049	-0.521805	0.535951	-0.245605	1.92808	1.05205	2.01254	0.727583	0.478686	-0.459385	-0.0612729	-0.893908	-0.426912	0.359194	1.57466	0.358713	1.31917	1.39867	0.521296	-1.36572	1.00276	2.37135	-0.119026	-0.639923	1.25016	-1.18334	0.981424	0.863452	-0.065699	-1.3582	-0.0702365	-0.209367	-0.645572	-0.331056
R.EC	1.98899	1.02309	-0.528775	-0.237614	2.40066	1.41257	1.40985	-1.19361	-0.341734	1.10687	0.0641023	-0.00759303	0.705803	2.04762	0.862023	1.18072	0.0543467	-1.25922	-1.40655	0.965491	-0.47509	0.0696809	-0.19972	0.509054	-0.212471	0.90132	-0.660392	0.263851	1.46782	1.67363	-0.649946	1.06015	1.25697	0.659741	0.228139	1.03149	0.671144	0.0847325	1.20188	2.1635	-0.427011	-0.369324	0.877787	-0.879	0.559578	0.57334	1.60797	1.83607	1.0163
R.FG	-1.10803	0.278685	0.946338	-0.758353	-0.39151	-0.421519	-1.01944	0.219142	-1.27648	-0.407584	-0.678484	-0.489638	-1.78272	-0.195709	-0.956066	-0.926304	-0.678818	-0.866503	-1.10654	-0.252061	-0.6176	0.285344	-1.82412	-0.905331	-0.327969	-2.05964	-0.856649	-1.3701	-0.75898	0.352514	-0.0918483	-1.17613	-0.925656	-0.846428	-1.29898	-0.086455	1.61833	-1.89044	-1.90463	-0.00991721	-0.272724	-2.18203	0.0832179	0.513065	0.126472	-0.393163	1.21913	-0.8557	0.450071
R.IPG	-0.924681	-0.78911	-0.492837	0.0906548	1.65994	-0.524205	-0.582055	-1.04079	0.130672	0.094778	-2.93753	0.965606	-0.76602	-1.4845	0.0929024	-1.06328	-2.08572	-2.34321	-0.952692	0.0247944	-2.22616	0.850899	-1.86621	0.43576	0.345748	-2.19189	-0.457459	-0.847878	-0.571473	0.453639	-0.569949	-0.371842	-0.249614	-0.788114	-0.357518	-0.507829	-0.0894945	-2.84024	-1.63431	0.784434	-1.34741	-0.304114	0.917388	-1.37978	-1.30238	-1.12269	1.364	1.37116	-0.290937
R.ITG	-1.33037	-2.12941	0.124635	-0.708921	0.763048	-0.403774	-0.588909	-0.810951	-1.01817	0.132767	-1.36705	1.11808	-1.07064	-2.25929	1.28937	0.598948	0.070379	-0.876752	-1.02869	-0.883415	-1.16886	1.11385	-0.422822	-0.155351	0.915149	-0.881681	-0.651416	-0.999848	-1.38102	-1.2575	-1.02938	-0.00553177	-0.0587825	-1.73161	0.906076	-1.84449	0.326841	-2.88168	-1.89691	-1.21758	-1.79313	1.44451	1.12043	0.372693	0.558976	0.0168985	0.714432	-1.73654	0.193605
R.ICG	-2.73555	-1.43342	1.82969	-1.67199	0.833081	-1.19143	-1.69863	-0.96127	-0.850821	-0.517684	-0.225999	0.947898	1.03033	-3.13456	0.263753	0.424949	0.793562	-1.44761	-0.0709302	-1.27669	0.402549	1.56994	0.936757	-1.23637	0.14597	-0.513936	-0.728642	-1.52767	-1.76969	-0.519609	-0.166267	0.334453	-1.91841	-1.02336	2.49931	0.351875	0.437829	-0.438176	0.187049	-0.0728689	0.0266262	-0.0609443	2.17222	-1.16961	-0.559909	-0.0130062	0.219778	1.49284	2.47301
R.LOG	-0.186851	0.705223	0.149041	0.720764	0.134627	-1.15727	-1.31326	-0.92965	-1.2029	-0.680653	-2.7193	1.74391	-1.72965	-1.73344	-0.651499	-1.00254	0.603027	-0.593723	0.781389	-0.229288	-1.28012	1.01994	-2.65013	-0.928543	-0.353059	-2.07291	-0.608326	-1.49726	-0.747271	0.306294	-0.90067	0.173282	1.14829	-0.973192	0.0875561	1.12801	1.42858	-1.75835	-1.93449	1.70022	-2.21679	-0.301598	0.361755	-0.989175	-2.35589	-0.714718	-0.605567	0.0570709	-0.193848
R.LOFG	0.750776	-1.26205	-2.41433	-0.0273961	1.27412	-0.900097	-0.433297	-1.14822	1.76673	-0.239159	-1.80653	-0.150389	-1.08811	-1.2086	0.557835	-2.01557	-3.17486	-0.840181	-0.802605	0.451117	-2.45744	-1.95772	-2.73692	-0.0271054	0.469934	-1.20008	-0.636302	-0.485829	-1.33491	-0.463429	-0.974544	0.123586	1.22791	-0.387533	-0.820928	-0.593554	-1.37456	-2.22241	-0.18937	-0.287442	-0.387036	-0.939726	-0.444393	0.741321	-1.13532	-0.456406	-0.654468	-0.590759	0.467584
R.LG	-0.394662	-0.539752	-1.03855	1.44359	-0.0992024	0.270264	1.28378	1.57517	-0.731007	1.88981	-1.93672	3.35061	-0.251515	1.2374	1.55124	0.148708	-0.518149	-0.814424	-2.29808	3.08738	0.958265	1.06815	1.31008	-0.264208	0.181742	-1.0373	0.861073	0.2008	0.962717	2.75339	-1.74734	0.594022	2.62894	0.516626	0.466896	1.64799	2.42765	0.851463	-0.0366498	2.07537	1.64975	-0.407813	1.87738	0.793084	-0.415049	0.304821	2.92657	-0.679975	-0.0892367
R.MOFG	-0.608866	0.23878	0.0617575	0.796834	0.8278	1.85039	1.05503	1.54636	1.62914	1.55294	-2.32386	-0.086989	-0.297463	1.08407	0.218697	-0.0198994	-1.61197	-0.232085	-1.2334	1.14635	-0.443153	-1.05285	-0.297438	1.20798	0.447149	-1.04186	-0.529886	0.560745	0.690844	0.697017	-0.795353	-0.0892383	0.617406	0.88951	-0.229664	-0.230237	-0.263449	0.139593	-0.118986	1.23911	0.809488	-0.131135	-0.224559	0.522649	-0.0456244	-0.282647	0.20056	0.227589	-0.913403
R.MTG	-1.666	0.325062	-1.04651	-1.77464	1.28188	-0.56507	-1.09266	-1.82901	-0.457698	-0.982409	-1.32034	1.02221	-1.4156	-2.50616	0.239857	0.336059	-1.12953	-1.82974	0.614128	-1.12076	-0.424955	1.78768	-0.881983	-0.814547	-1.06165	-0.54158	-0.505327	-1.79386	-1.68305	-1.12275	-0.818298	-0.793415	-0.600337	-1.00496	-0.51833	-2.4489	-0.692835	-1.97099	-2.26518	-0.956645	-1.85748	-1.29573	1.27116	-0.432746	-1.30066	-1.35844	-0.55764	-1.33758	0.246547
R.PHIG	0.916129	1.5215	-0.27852	0.430689	2.58993	1.61192	0.158972	-0.583107	0.802333	0.638416	0.34205	0.37263	1.73135	0.997358	3.7287	1.23112	0.502281	0.822242	-0.180657	0.226711	-0.759968	1.08356	2.03402	0.654084	1.36117	0.619115	1.26266	0.627993	0.221643	1.87617	-0.922669	2.02774	-0.257883	1.55883	3.08348	2.69497	1.95417	1.08672	2.2877	2.749	2.51431	2.71379	3.9755	1.37258	-0.795781	0.822114	2.2781	0.691657	0.739798
R.PaCG	-0.812147	0.100826	1.66715	0.0307521	1.75089	-0.188482	-0.14032	-1.43488	1.87257	0.728883	-0.289626	-0.67754	0.549025	-1.12068	1.02853	0.857379	-1.06157	-1.04749	-1.87878	-0.1055	-0.499757	1.7049	0.787574	1.28802	-0.641225	0.475019	0.23854	-0.227827	-0.37453	-0.0077239	-0.794794	-0.817075	-0.4572	-1.16033	-1.00621	-0.768585	0.460479	-2.7389	-2.07646	-0.0532893	-0.556441	-1.60298	-0.74334	-1.12585	-1.61519	-2.56605	0.578661	0.457228	0.264795
R.POP	0.0108785	0.42154	-0.369456	1.30487	-0.398776	-0.0126391	0.133966	-0.437101	1.25029	-1.09853	-2.92547	0.652486	-2.29113	-1.2271	0.665542	-0.32881	-1.04626	-1.74561	-1.41266	-0.77849	-1.9031	-1.21397	-1.22201	1.10518	-0.861558	-0.91852	-0.333324	-1.55277	-1.64046	-0.605636	-2.63165	-0.785862	0.495103	-1.29809	-1.65256	-0.536777	-0.182102	-1.81295	-1.92987	-0.317107	0.766682	-1.7464	2.29465	1.61836	-0.925477	0.00450044	1.0028	0.23038	0.963077
R.POR	-0.566767	-1.44735	-1.03717	0.602811	0.0545333	1.65087	-0.819567	0.660648	0.448949	0.0958124	-1.8793	-0.655822	-0.864506	-0.532433	-0.607807	-0.500385	-1.98348	-1.07092	-0.884283	0.564228	-1.59432	-0.79922	-0.427173	0.518088	0.120781	-1.70906	-1.0107	-0.339081	0.176057	-1.518	-1.21711	1.70538	1.11792	-0.956818	-1.57253	-2.43654	-1.20367	-1.54382	-1.98891	-1.69021	-0.674191	-1.24965	-0.867166	0.92053	-1.89075	-2.42622	-0.555296	0.480302	0.339322
R.PTR	-2.44125	-1.70543	-0.784325	-0.437804	-0.718036	-0.0159794	-2.12481	0.302632	0.162565	-1.17906	-2.06728	-0.780227	-0.65934	-0.565306	-0.925273	-0.572568	-2.12215	-1.64003	-1.36124	-0.903373	-1.59384	-1.23227	-1.61075	0.529946	1.05801	-1.77862	-0.281034	-1.72323	-0.337689	-0.872524	-0.00300707	-0.620394	1.18014	-0.809132	-0.686153	-1.41596	-1.09632	-1.34953	-1.44475	-0.525667	-0.431864	-2.53927	0.287748	1.71338	-2.04822	-1.49886	-0.334775	0.939939	-0.326058
R.PCAL	0.449732	0.494442	1.08369	1.2703	0.724516	0.173415	-0.348072	0.637032	-0.10999	-0.48963	-1.51146	1.69698	0.137397	0.051982	-0.361974	-0.406841	-1.05583	1.1319	-0.0258629	0.723579	0.657629	1.54941	-0.438281	-0.447377	0.7091	-1.17134	-1.14255	-0.274691	1.52869	2.52201	-0.167897	-0.854056	1.95311	0.0212828	-1.50341	1.24058	0.869702	-0.424211	0.2369	1.6603	0.2026	0.951078	0.257162	-0.89167	-1.10679	-0.158858	-0.617281	-1.41295	-0.814288
R.PoCG	-0.101404	-0.0179021	1.21278	0.296813	1.80756	-0.112378	-0.602375	-0.765349	1.0825	-0.292078	-1.49671	-0.736288	-0.224894	-1.46483	1.44983	-0.114654	0.0410629	-0.950885	-0.469998	-0.0218868	-0.134905	1.30427	0.590425	-0.0712582	0.455219	-0.174494	0.929673	-0.600934	-0.728208	-0.389057	1.29936	0.936126	-0.856591	-0.839692	1.2829	0.0573321	1.12546	-1.42155	-0.441178	0.305744	-0.191045	-0.986529	2.33187	0.833856	-0.0817813	-1.36296	2.83925	1.58131	1.05426
R.PCG	-1.75069	-0.631021	-0.212292	-0.718028	1.19276	-0.942463	-1.04276	-2.0844	2.53061	-1.00945	-0.39454	-0.631698	0.154985	-2.60021	-0.39225	1.29885	-1.18275	-2.08084	0.0844936	1.7311	-0.505781	2.66599	1.10484	0.654741	-0.468079	-0.504349	1.03198	0.605144	-2.37175	-0.762949	0.196191	0.0778881	-1.43902	-2.25083	0.437102	-0.475183	-0.937381	-2.39678	-1.02308	0.345496	-0.358584	0.273512	-0.925741	0.781159	-1.47278	-2.07264	1.22477	0.373269	1.27871
R.PrCG	-0.950107	0.985547	1.42878	-0.558258	2.28066	-0.947795	-0.352811	-0.22643	1.02342	-0.180118	-1.21915	0.092069	-0.858536	-1.53071	1.40796	-0.00184393	-0.0359206	-0.905356	-0.585917	1.0871	-1.56057	1.65912	-0.230392	0.989745	0.842623	0.203988	1.28572	-0.186293	-1.53892	-0.82289	-3.13074	-1.05222	-1.40305	-0.600105	0.540814	-1.81344	0.440371	-2.29103	-1.72949	-0.342145	0.727618	-0.83139	2.08105	0.481915	0.356092	-0.895601	1.57358	1.06491	1.41847
R.PCU	-0.327432	-0.375454	2.10754	0.426676	2.13388	0.643342	0.438581	0.0574662	1.18949	1.47678	0.330788	1.91313	-0.520898	-0.350627	0.0459376	-0.266087	-0.100581	0.701348	-0.328282	0.535961	-1.11016	0.906804	-0.315004	1.94393	0.412403	1.28543	0.0113077	-0.590233	0.742674	1.36467	1.08043	0.135985	1.03502	0.964824	-0.531015	1.18687	1.12487	-0.758188	-0.314731	2.68597	-1.40019	0.138792	0.469373	-0.456854	-1.88773	-1.26613	1.76468	0.319625	1.66336
R.RACG	-1.43416	2.40421	-0.532576	-0.330714	1.18605	-1.13903	-0.575632	-0.955086	0.835642	-0.600308	-3.82786	-0.580612	-2.0135	-1.31086	-0.238982	-0.221814	-1.69483	-0.904262	-0.72468	0.121096	-0.489787	-0.279841	-0.556431	-0.902301	1.35937	-0.742034	0.0892638	-0.87738	-3.57672	-0.828911	-0.827654	0.250873	-0.858182	-0.430909	-1.39098	-0.639709	0.276912	-0.362169	0.275814	-0.39961	0.227042	-0.237131	-0.451382	1.42543	-0.63502	-1.11229	-0.245848	0.330056	-0.259044
R.RMFG	-0.730242	0.2811	-0.499505	-0.573111	0.01274	-0.905123	-1.58443	-1.67079	0.37933	-0.904461	-2.83175	-0.320979	-1.61962	-0.933129	0.221927	-0.094393	-2.30519	-2.3502	-1.17265	0.0879227	-1.68547	-1.43009	-1.12913	0.71076	1.4971	-1.10654	0.417071	-1.0372	-2.19815	-1.68202	-1.74009	1.22545	-1.09919	-0.58296	-1.32783	-0.696621	0.0981859	-0.994259	-0.687715	-1.10974	0.00991039	-1.7703	0.25078	1.29354	0.138444	-0.821543	0.197104	0.284132	0.921376
R.SFG	-0.658604	1.04543	1.35666	-0.72644	1.66827	0.0731973	-0.236626	-0.405848	-0.709202	-0.296209	-2.45087	1.18728	-1.2578	-1.02036	-0.158345	0.568662	-1.52576	-2.21128	-1.65494	0.843861	-0.484447	1.40846	0.0026321	0.9621	1.26389	-1.79962	0.552274	-0.276193	-1.33977	-0.580787	-1.67697	0.546985	-0.258199	-0.468727	-0.155258	-0.912457	-0.305325	-1.78482	-0.201412	-0.500816	-0.650875	-1.5329	1.79202	0.502481	-1.40269	-0.457313	0.170881	1.06548	-0.297135
R.SPG	-1.37718	-1.20118	0.992883	0.204451	2.57126	0.0334582	-1.33064	-0.177184	0.735067	-0.121103	-2.12726	1.43663	-0.452357	-1.66326	0.268189	-1.99043	0.00843734	-0.622734	-1.28385	0.485939	-1.46258	1.49119	-1.56649	0.404164	-0.249275	-0.250469	-1.39686	-2.15781	-0.876266	0.0144489	-0.828372	0.393501	-0.366879	0.329784	-0.333944	-0.555772	-0.00470679	-1.85752	-0.949659	0.926989	-1.2884	0.807198	0.053198	-2.26641	-2.93422	-2.17177	0.441719	0.360003	-0.573062
R.STG	-1.44177	-0.163705	0.199666	-0.282977	2.19975	0.216706	0.6259	-0.761574	1.00777	0.347687	-2.57942	1.49234	-1.36727	-1.63656	0.961506	0.524828	-0.735868	-0.885914	-1.14172	-0.578572	-0.395308	1.71033	0.480598	0.586039	-0.860509	-0.583229	-0.177265	-0.49364	-0.176031	0.0990546	-1.94797	0.722055	-0.867366	-0.15103	-0.474915	-0.395361	-0.259144	-1.25021	-1.18677	-0.414149	-1.49053	0.0512369	0.845451	1.16865	-2.56517	-1.3892	0.586494	-1.09441	0.708128
R.SMG	0.103809	-0.886399	0.694013	-0.671402	1.60615	1.05491	1.3684	-0.0253873	1.80954	0.407521	-0.903838	1.81901	0.111123	-0.235453	1.00388	-0.0385596	-0.59808	-1.99206	-0.334355	1.11852	0.126525	1.42763	0.512197	2.11226	0.766789	-0.590765	-0.638963	1.09055	0.345304	1.12325	-1.48784	0.21451	0.209729	1.14884	1.30478	0.188068	0.786813	-0.267431	-0.137436	0.624297	-0.394696	-0.101448	1.16821	1.38411	-2.07461	-0.291477	1.76579	1.55445	-0.290633
R.FP	-1.05194	-0.612707	-1.8298	-0.452831	1.30099	-0.285976	1.01093	-1.62499	0.857559	-0.634526	-3.34588	-0.190639	-1.5373	-1.85496	0.270661	-0.0213146	-2.46955	-2.4813	-1.19109	-1.53112	-1.4433	-1.33385	-1.22755	-0.173788	-1.79394	-1.49056	-1.56118	1.51167	-1.75842	-0.425433	-2.60804	-2.00657	-0.742709	-1.77132	-1.54409	-1.65105	-1.44329	-1.49553	-0.998242	-1.80259	-0.58119	-1.49712	-0.992764	-0.112598	-0.8214	-1.39798	-0.448495	-1.96188	0.230893
R.TP	0.000817743	-0.0199914	-1.53378	0.689569	1.48576	1.19974	0.0954652	-0.203292	-0.554961	0.723429	-0.721493	0.0451749	-0.542106	-0.164166	1.80825	-0.145371	1.12945	-0.546527	-0.352643	0.540581	-0.446462	0.246091	2.06474	0.498097	-0.933461	-2.42223	-0.437161	-0.681008	-0.467342	-0.148866	1.15382	0	1.09401	0.645271	0.53948	-0.976215	1.35451	-0.627008	-1.14478	-0.674178	-0.83902	1.98809	-0.057594	-0.126736	-0.740517	-0.670032	0.45927	-0.587841	-0.34585
R.TTG	0.577021	-0.970097	0.0853145	0.173533	-1.12106	-1.09453	0.124647	-1.13176	0.814465	-0.481105	0.402905	0.16379	-0.127314	-0.407725	1.49975	-0.974899	0.916784	0.939109	-0.453151	-0.309373	0.142599	1.16844	0.714861	0.964182	1.69777	-1.63305	-0.95109	0.348241	-0.482492	0.119092	0.867241	-1.39992	-0.35414	0.213575	-0.36176	0.296607	1.91971	0.224222	-1.22643	0.612826	-0.18508	-1.32798	-0.107531	0.527369	-0.907896	-0.926568	-0.513808	0.217956	-0.462051
R.IN	-0.804167	0.122904	-0.727379	2.0653	1.36768	0.753586	1.86737	0.106868	0.931918	1.61203	-0.387114	1.49168	0.998394	-0.799552	1.37393	0.254157	-2.20503	-0.572019	0.293614	0.849727	0.323025	0.515683	-0.811393	1.63728	2.51144	0.154954	-0.0951089	1.15415	-0.945195	1.34403	-0.680385	0.709961	-0.943878	-0.220845	0.743931	0.79379	0.979672	-0.114854	0.743727	2.46194	1.14336	1.88734	1.172	2.45456	-1.03831	2.08992	0.305973	1.28352	2.1142
R.CER	-2.06385	-0.32805	0.286634	0.388219	1.76866	0.239065	0.318776	-0.886619	1.93934	0.114524	1.2998	1.40983	1.83237	-0.700745	1.46431	-0.183163	-0.150541	-0.361053	-0.81236	-0.681166	-0.708421	-0.131272	0.378195	-0.754262	2.167	-0.493083	0.304679	-1.31546	-0.75386	0.0711121	-2.84757	0.175577	1.41689	0.196149	3.95874	-0.290387	0.225822	-0.599538	0.031008	-0.291524	0.910065	-0.053633	1.62296	-0.494409	-0.691895	-0.326307	1.9956	2.23986	0.4557
[truncated: 36 more columns]

## Sheet: Unharmonized t-stats HC > AN
	L.BSTS	L.CACG	L.CMFG	L.CU	L.EC	L.FG	L.IPG	L.ITG	L.ICG	L.LOG	L.LOFG	L.LG	L.MOFG	L.MTG	L.PHIG	L.PaCG	L.POP	L.POR	L.PTR	L.PCAL	L.PoCG	L.PCG	L.PrCG	L.PCU	L.RACG	L.RMFG	L.SFG	L.SPG	L.STG	L.SMG	L.FP	L.TP	L.TTG	L.IN	L.CER	L.TH	L.CA	L.PU	L.PA	L.HI	L.AM	L.AC	R.TH	R.CA	R.PU	R.PA	R.HI	R.AM	R.AC
L.BSTS	0	-1.40919	0.642941	-1.23796	1.48487	-0.296916	-1.37127	-1.02847	-1.36512	-1.46544	-1.51142	0.847627	0.356866	0.0272029	1.76132	-1.52983	-1.17255	-2.80837	-1.41651	-0.600091	-0.685569	0.116602	-0.566696	-0.567746	-0.787725	0.00243219	-2.0393	0.211014	-0.477209	0.753692	-1.05662	2.36997	-1.46716	-1.11528	0.0177297	-0.583945	-1.33636	-2.55863	-1.32042	1.54754	1.37643	-1.545	-1.65548	-0.483813	-2.33979	-0.348214	-0.35123	-1.20092	-0.217929
L.CACG	-1.40919	0	-1.75988	-1.89637	-0.503727	0.815003	-1.42598	-0.827262	-0.106163	-0.907948	-0.863184	-1.81626	-0.893756	-1.21326	-0.469886	-1.4905	-2.51235	-2.81315	-3.12004	-2.2849	-2.38017	-1.06365	-1.38573	-1.4047	-0.0679833	-2.93502	-1.77697	-1.7777	-1.35815	-1.71802	-1.61596	0.829311	-2.21794	-0.787243	-0.169825	-0.603573	0.609871	-2.09433	-1.34233	-2.07052	0.503627	0.98586	1.41816	0.963101	-0.915615	0.382733	0.874836	-1.19236	0.0309806
L.CMFG	0.642941	-1.75988	0	0.624173	-0.463078	-0.29715	-0.0122157	0.0779267	0.606109	0.567238	0.198596	-0.722842	-0.908662	1.21882	1.9145	-0.667543	-0.50232	-1.7986	-1.20719	2.6549	-0.500931	-0.560768	-1.44733	0.346758	0.465707	-0.0944035	-0.826987	-0.319192	2.09676	0.595561	-0.378153	1.10408	1.13277	0.806858	1.09555	1.99441	0.768439	0.0770501	1.56395	1.7964	0.00526643	1.17912	1.51422	0.554019	-1.53529	-0.649508	1.11181	1.44319	-0.689063
L.CU	-1.23796	-1.89637	0.624173	0	-0.196391	-0.860501	1.22062	-1.34783	-1.01617	0.132055	0.078268	-1.06926	-0.43744	-1.7439	-1.23748	-1.36185	-0.156058	-0.00253236	-1.01955	0.429146	0.0602402	-1.85785	-0.517553	-0.973927	-0.682943	-0.797542	-0.972032	-1.89774	-1.05842	-0.506603	-1.07109	0.799857	-0.997742	0.183615	-0.486378	0.61805	1.10425	-1.77188	-1.10301	1.0431	-0.219187	0.614565	2.24151	-0.600321	-0.388188	0.357521	0.614246	1.18584	0.447933
L.EC	1.48487	-0.503727	-0.463078	-0.196391	0	0.568706	2.04365	0.645245	0.734436	0.474035	0.486622	1.14979	2.05858	0.428902	0.0296516	2.31047	-1.15602	0.818385	1.45578	0.957606	1.59996	2.4906	2.45406	1.99371	0.350117	0.122395	0.285683	1.85589	1.03235	2.15093	-0.970994	-0.954762	1.6238	0.10395	1.50187	2.76524	1.44464	1.35781	0.993791	1.28447	1.23819	1.12621	1.68473	1.34101	1.17418	1.75873	2.93869	1.33732	1.17956
L.FG	-0.296916	0.815003	-0.29715	-0.860501	0.568706	0	-0.323548	-1.72382	-1.2032	-2.81007	-0.433725	0.113518	1.83914	0.0937539	0.206405	-0.0797866	-1.58805	-1.24449	-0.751872	-1.49602	-0.701657	1.65308	-0.810565	0.0982963	-0.00771324	0.0736452	0.0758085	-2.34358	0.342126	-0.0227597	-0.467871	-0.788975	0.261748	-0.351156	-1.59452	-0.160315	0.351072	0.0263549	-0.762067	0.246787	-1.26183	0.822861	-0.356189	-0.424566	-0.225559	0.44404	-0.464948	-0.390237	1.03765
L.IPG	-1.37127	-1.42598	-0.0122157	1.22062	2.04365	-0.323548	0	-1.68272	-1.16474	-0.718556	0.0823816	-0.549749	-0.463125	-1.16324	-0.4184	-1.81452	-0.355663	-1.40619	-0.448872	0.966839	-0.952092	-1.27962	-0.360303	-0.779749	0.547309	-0.513838	-2.67996	-1.40071	-1.07948	0.75884	-0.153467	2.55521	0.807872	0.152359	-0.489228	-0.772425	-1.51845	-2.40897	-1.04275	1.32667	0.881269	0.0349716	-0.676862	-0.628766	-0.897094	-0.215786	-0.330025	-0.559521	-0.478404
L.ITG	-1.02847	-0.827262	0.0779267	-1.34783	0.645245	-1.72382	-1.68272	0	-0.0162746	-2.99465	-1.2573	0.477488	0.288475	-1.91597	0.824688	-1.439	-0.798936	-2.70529	-1.12239	-2.54732	0.27436	-0.65573	-0.166597	0.085731	-1.24233	0.348103	-1.03128	-0.802475	-0.85729	-0.251023	-0.671173	-0.623136	-0.0144398	-2.02867	-0.82425	-1.40864	-0.953068	-1.96264	-1.80731	0.466285	-1.2753	-0.724243	-1.45254	-0.738526	-1.21457	0.468632	0.294202	0.0163325	0.994622
L.ICG	-1.36512	-0.106163	0.606109	-1.01617	0.734436	-1.2032	-1.16474	-0.0162746	0	-0.230128	-1.74477	-1.03087	-2.9163	-1.9245	0.616611	-0.580918	-1.51272	0.225914	-2.20754	-1.48539	-0.245116	0.564692	1.34152	-1.41122	-1.5792	-1.45782	-0.701525	-2.11475	-0.780164	0.847157	-2.33196	1.6839	-0.944318	-0.720007	0.872737	1.70186	0.365982	-1.15314	0.884024	0.512082	0.0171938	0.265598	1.56167	0.737144	0.462936	0.821099	-0.489831	0.375465	0.213751
L.LOG	-1.46544	-0.907948	0.567238	0.132055	0.474035	-2.81007	-0.718556	-2.99465	-0.230128	0	-0.801174	-0.66606	0.326006	-0.566191	-1.43176	-0.564845	-0.646787	-0.371658	-0.806706	-1.25859	-0.993929	-1.2262	-1.43795	0.114106	0.572464	-0.147995	-0.90611	-1.90993	0.261476	-2.10534	-0.648401	1.63795	-0.432363	1.7554	-1.14935	0.401659	0.133292	-0.525606	-0.132464	1.65695	-0.244328	0.562876	1.22477	-0.144445	-0.42028	0.563381	0.976073	0.262914	-0.929319
L.LOFG	-1.51142	-0.863184	0.198596	0.078268	0.486622	-0.433725	0.0823816	-1.2573	-1.74477	-0.801174	0	-1.43709	-1.0994	-1.18628	1.21817	0.968841	-3.28725	-0.705089	-0.808596	-1.19422	-1.84452	-1.4236	-1.25668	-1.30804	0.0577546	1.31188	0.0415257	-1.64108	-0.667099	-1.82385	0.014589	-0.0880671	-1.62546	-0.325866	1.32195	0.282199	0.0639879	-1.80476	-0.585016	1.57356	2.10718	0.739367	1.04043	0.089858	-1.41869	0.639342	-0.150018	1.42476	-1.13515
L.LG	0.847627	-1.81626	-0.722842	-1.06926	1.14979	0.113518	-0.549749	0.477488	-1.03087	-0.66606	-1.43709	0	1.13097	0.111371	-0.634929	1.70809	-1.87876	-0.970188	-0.945776	0.840044	0.351844	-0.600078	0.253523	0.628826	1.33812	-1.01054	-1.41263	-2.03468	1.51137	0.478502	-0.18199	1.64354	-0.417948	2.08025	-0.0230566	2.0696	0.41341	0.126985	-1.21335	2.08627	-0.779421	-1.00521	0.771088	-0.944786	-0.188508	-0.708618	0.32943	0.104721	0.704523
L.MOFG	0.356866	-0.893756	-0.908662	-0.43744	2.05858	1.83914	-0.463125	0.288475	-2.9163	0.326006	-1.0994	1.13097	0	0.418232	1.42485	-1.25911	-0.775196	-1.73894	-0.767261	0.210245	-0.702651	-1.72484	-0.939486	-1.69282	1.79524	-0.332332	-1.59292	-1.33552	0.426959	-1.22524	-1.01007	1.61759	0.258006	0.779422	0.658867	1.14677	1.81792	0.19159	1.07966	1.79296	2.37472	1.31699	1.31226	2.56576	-0.10407	-0.101515	0.965168	1.84909	2.07365
L.MTG	0.0272029	-1.21326	1.21882	-1.7439	0.428902	0.0937539	-1.16324	-1.91597	-1.9245	-0.566191	-1.18628	0.111371	0.418232	0	-0.50241	-0.939	0.0468818	-1.66516	-1.5437	-2.26019	0.280316	-0.666391	0.408089	-1.88374	-1.03543	0.766043	-0.980367	-0.832151	-0.0670424	0.108045	-0.237713	1.19835	1.82157	-0.879659	-0.857638	-1.42895	-1.42302	-1.56128	-1.93653	0.602761	-0.428399	-0.800527	-2.40555	-0.455488	-2.02991	-1.07753	-0.81215	-1.5606	0.746734
L.PHIG	1.76132	-0.469886	1.9145	-1.23748	0.0296516	0.206405	-0.4184	0.824688	0.616611	-1.43176	1.21817	-0.634929	1.42485	-0.50241	0	1.13535	0.809185	1.24666	-0.318784	-0.993398	0.63312	1.03936	1.45981	0.693136	1.55291	-0.291658	0.418948	-0.815972	-0.718788	0.324044	-0.571487	-2.12668	0.711063	0.854346	2.61124	3.05076	1.72404	0.307524	0.175801	2.31193	1.6887	0.18405	2.48762	0.573931	1.47046	1.52139	2.86884	2.89857	1.58781
L.PaCG	-1.52983	-1.4905	-0.667543	-1.36185	2.31047	-0.0797866	-1.81452	-1.439	-0.580918	-0.564845	0.968841	1.70809	-1.25911	-0.939	1.13535	0	0.684638	-0.556894	-0.0917135	-1.28565	1.69406	-2.30769	1.20584	-1.87958	0.593978	-0.0941844	-1.02717	-0.658393	-0.826938	0.463483	-0.921873	1.7843	-0.107287	0.535085	-0.469074	0.514084	1.2112	0.0416067	0.352271	0.852622	1.95636	0.251923	-0.584461	0.476995	-2.54154	-2.20649	1.11413	-0.384307	0.097071
L.POP	-1.17255	-2.51235	-0.50232	-0.156058	-1.15602	-1.58805	-0.355663	-0.798936	-1.51272	-0.646787	-3.28725	-1.87876	-0.775196	0.0468818	0.809185	0.684638	0	-3.58192	-0.498346	-0.202498	-2.04046	-2.37086	0.0809581	0.273436	-1.47202	-1.25294	-0.916995	-1.55644	-0.152716	-0.714557	-0.764291	0.266324	-0.870148	-2.46599	-0.862769	-0.428276	-0.880563	-2.02329	-0.512469	0.469654	0.182296	-0.0067631	0.233445	0.324992	-3.22242	-3.05931	1.29305	-1.1008	-1.00187
L.POR	-2.80837	-2.81315	-1.7986	-0.00253236	0.818385	-1.24449	-1.40619	-2.70529	0.225914	-0.371658	-0.705089	-0.970188	-1.73894	-1.66516	1.24666	-0.556894	-3.58192	0	-3.15709	0.700826	-1.39092	-1.45684	-2.62417	0.12669	-1.95969	-1.24194	-1.25786	-2.21497	-0.796121	-2.36137	-1.67409	0.228355	-1.73916	-2.62326	-2.78217	-1.84918	-0.740333	-2.45482	-1.74566	-0.651986	-1.02564	-0.379557	-1.12404	-0.0548081	-1.11163	-1.19489	-2.02853	1.44866	-1.5693
L.PTR	-1.41651	-3.12004	-1.20719	-1.01955	1.45578	-0.751872	-0.448872	-1.12239	-2.20754	-0.806706	-0.808596	-0.945776	-0.767261	-1.5437	-0.318784	-0.0917135	-0.498346	-3.15709	0	-0.44176	-1.32872	-1.68279	-0.794042	-0.501045	-1.09625	-0.00243189	-0.222921	-1.65313	-0.959848	-0.758422	-1.41644	0.809536	-1.30672	-1.71374	-1.21753	-0.723576	0.331096	-1.24301	-1.27082	-0.775453	0.409321	-0.896235	1.03961	-0.385513	-1.80503	-0.657623	-2.03082	-0.758321	-0.707931
L.PCAL	-0.600091	-2.2849	2.6549	0.429146	0.957606	-1.49602	0.966839	-2.54732	-1.48539	-1.25859	-1.19422	0.840044	0.210245	-2.26019	-0.993398	-1.28565	-0.202498	0.700826	-0.44176	0	1.48086	-0.532332	1.72294	-0.0575097	1.57428	-0.26465	-0.879608	-1.39578	-1.29713	-0.0450184	-0.0971023	1.50646	-0.846687	0.312073	-0.650182	0.0435121	-0.109011	-0.824926	-1.35404	0.366923	-1.3554	0.585185	1.10485	0.24455	-0.375373	-0.335549	0.64735	0.792888	0.0127927
L.PoCG	-0.685569	-2.38017	-0.500931	0.0602402	1.59996	-0.701657	-0.952092	0.27436	-0.245116	-0.993929	-1.84452	0.351844	-0.702651	0.280316	0.63312	1.69406	-2.04046	-1.39092	-1.32872	1.48086	0	-1.87987	-1.25213	0.419528	-0.484505	-1.25141	-2.3883	0.377061	-0.719529	-0.0967083	-1.07889	0.310475	0.090118	-2.52043	0.31995	-0.427064	-0.396914	-1.19992	0.547656	0.213821	1.30507	0.252777	-0.0106807	-0.776315	-2.68985	-3.01869	0.482467	1.35968	0.233464
L.PCG	0.116602	-1.06365	-0.560768	-1.85785	2.4906	1.65308	-1.27962	-0.65573	0.564692	-1.2262	-1.4236	-0.600078	-1.72484	-0.666391	1.03936	-2.30769	-2.37086	-1.45684	-1.68279	-0.532332	-1.87987	0	-0.850357	-2.63908	-1.17573	-0.0846224	-1.52454	-1.75587	-0.116672	0.373483	-2.15829	0.885396	0.0409008	-0.830866	-0.0874218	-1.03462	-0.550602	-2.33452	-1.13991	1.72198	2.18638	-0.318902	0.658029	0.465276	-0.40308	-0.525909	1.48216	1.22739	0.785953
L.PrCG	-0.566696	-1.38573	-1.44733	-0.517553	2.45406	-0.810565	-0.360303	-0.166597	1.34152	-1.43795	-1.25668	0.253523	-0.939486	0.408089	1.45981	1.20584	0.0809581	-2.62417	-0.794042	1.72294	-1.25213	-0.850357	0	0.740945	0.56508	-1.33169	-3.30785	0.185201	0.37975	0.636582	-1.46722	0.399696	0.821799	-1.0746	0.691241	0.527209	0.786147	-1.47879	-0.48941	0.989529	2.14126	-0.427243	0.415314	-0.416482	-3.56672	-2.59316	0.153562	1.40233	-0.251625
L.PCU	-0.567746	-1.4047	0.346758	-0.973927	1.99371	0.0982963	-0.779749	0.085731	-1.41122	0.114106	-1.30804	0.628826	-1.69282	-1.88374	0.693136	-1.87958	0.273436	0.12669	-0.501045	-0.0575097	0.419528	-2.63908	0.740945	0	-1.57093	0.215552	-0.260441	-0.25788	0.0166732	1.54506	-1.18875	1.96988	0.688966	0.789501	-0.266078	1.26503	2.74429	-1.57609	-0.088438	1.72796	-1.29861	0.172753	0.112759	0.675081	-0.397281	0.177787	0.149665	0.659122	-1.04789
L.RACG	-0.787725	-0.0679833	0.465707	-0.682943	0.350117	-0.00771324	0.547309	-1.24233	-1.5792	0.572464	0.0577546	1.33812	1.79524	-1.03543	1.55291	0.593978	-1.47202	-1.95969	-1.09625	1.57428	-0.484505	-1.17573	0.56508	-1.57093	0	-1.97348	0.24783	0.548923	-1.01898	-0.0913998	-0.768254	1.24593	-0.331734	0.662347	2.11536	1.55618	0.397769	-0.167016	0.077129	1.58204	1.39985	0.938331	1.07527	1.54133	2.0056	1.77933	1.28428	2.29396	1.13903
L.RMFG	0.00243219	-2.93502	-0.0944035	-0.797542	0.122395	0.0736452	-0.513838	0.348103	-1.45782	-0.147995	1.31188	-1.01054	-0.332332	0.766043	-0.291658	-0.0941844	-1.25294	-1.24194	-0.00243189	-0.26465	-1.25141	-0.0846224	-1.33169	0.215552	-1.97348	0	-0.934877	-1.71392	0.156519	-0.554068	0.354091	0.905211	-0.318242	1.12957	-0.459721	0.331782	1.60951	0.348742	-0.244306	-0.258404	0.134829	-0.0299084	0.283001	1.00625	-2.33541	-2.31637	0.111347	-0.594746	-1.29929
L.SFG	-2.0393	-1.77697	-0.826987	-0.972032	0.285683	0.0758085	-2.67996	-1.03128	-0.701525	-0.90611	0.0415257	-1.41263	-1.59292	-0.980367	0.418948	-1.02717	-0.916995	-1.25786	-0.222921	-0.879608	-2.3883	-1.52454	-3.30785	-0.260441	0.24783	-0.934877	0	-1.60956	-0.65205	-2.02387	-1.63425	0.302666	-2.11334	-0.00283963	0.625833	0.512899	0.0723778	-0.816335	0.362393	0.180862	-0.0927594	0.46083	1.42057	0.929574	-2.05447	-1.35382	0.549239	-1.12246	-0.633165
L.SPG	0.211014	-1.7777	-0.319192	-1.89774	1.85589	-2.34358	-1.40071	-0.802475	-2.11475	-1.90993	-1.64108	-2.03468	-1.33552	-0.832151	-0.815972	-0.658393	-1.55644	-2.21497	-1.65313	-1.39578	0.377061	-1.75587	0.185201	-0.25788	0.548923	-1.71392	-1.60956	0	-0.577824	-0.810206	-1.09774	1.16911	0.203493	-0.65646	-0.0702531	-0.368431	0.451358	-2.7319	-0.511067	0.805617	-1.34699	0.378786	-1.32001	-0.671391	-1.5508	-0.958614	-0.482309	-1.08234	-1.20131
L.STG	-0.477209	-1.35815	2.09676	-1.05842	1.03235	0.342126	-1.07948	-0.85729	-0.780164	0.261476	-0.667099	1.51137	0.426959	-0.0670424	-0.718788	-0.826938	-0.152716	-0.796121	-0.959848	-1.29713	-0.719529	-0.116672	0.37975	0.0166732	-1.01898	0.156519	-0.65205	-0.577824	0	-0.882959	-0.253078	-0.728958	-1.59479	-1.21672	0.349884	-0.778495	-0.600366	-2.42555	0.0238471	0.931118	0.482382	-1.93645	-1.03365	-0.0487711	-1.45095	-0.743792	-0.544997	-0.961561	-0.290398
L.SMG	0.753692	-1.71802	0.595561	-0.506603	2.15093	-0.0227597	0.75884	-0.251023	0.847157	-2.10534	-1.82385	0.478502	-1.22524	0.108045	0.324044	0.463483	-0.714557	-2.36137	-0.758422	-0.0450184	-0.0967083	0.373483	0.636582	1.54506	-0.0913998	-0.554068	-2.02387	-0.810206	-0.882959	0	0.625263	1.52125	0.266036	-1.66533	0.814947	0.0365918	-0.168447	-1.64873	1.05764	1.15399	0.452429	-0.111881	-1.0208	-0.979887	-0.893843	-1.26912	0.835562	-0.469132	-0.789454
L.FP	-1.05662	-1.61596	-0.378153	-1.07109	-0.970994	-0.467871	-0.153467	-0.671173	-2.33196	-0.648401	0.014589	-0.18199	-1.01007	-0.237713	-0.571487	-0.921873	-0.764291	-1.67409	-1.41644	-0.0971023	-1.07889	-2.15829	-1.46722	-1.18875	-0.768254	0.354091	-1.63425	-1.09774	-0.253078	0.625263	0	-0.503942	-0.913869	1.02402	-1.50363	0.168386	0.20383	0.200995	0.166503	-1.03671	0.172762	0.254052	-0.762636	1.32834	-1.31028	-0.963619	-1.01275	1.53331	-0.886401
L.TP	2.36997	0.829311	1.10408	0.799857	-0.954762	-0.788975	2.55521	-0.623136	1.6839	1.63795	-0.0880671	1.64354	1.61759	1.19835	-2.12668	1.7843	0.266324	0.228355	0.809536	1.50646	0.310475	0.885396	0.399696	1.96988	1.24593	0.905211	0.302666	1.16911	-0.728958	1.52125	-0.503942	0	2.21113	-0.494553	-0.475292	0.981619	0.0402669	0.65459	0.488817	-0.5565	-0.204891	0.667061	2.60097	-0.443104	0.471264	1.08902	1.05637	-0.486483	0.997303
L.TTG	-1.46716	-2.21794	1.13277	-0.997742	1.6238	0.261748	0.807872	-0.0144398	-0.944318	-0.432363	-1.62546	-0.417948	0.258006	1.82157	0.711063	-0.107287	-0.870148	-1.73916	-1.30672	-0.846687	0.090118	0.0409008	0.821799	0.688966	-0.331734	-0.318242	-2.11334	0.203493	-1.59479	0.266036	-0.913869	2.21113	0	0.360561	0.3968	0.112479	0.405061	-0.722275	1.20036	1.15639	0.191497	-1.50236	-0.376967	-0.541864	-0.969376	0.195745	0.663595	-0.36545	0.0981127
L.IN	-1.11528	-0.787243	0.806858	0.183615	0.10395	-0.351156	0.152359	-2.02867	-0.720007	1.7554	-0.325866	2.08025	0.779422	-0.879659	0.854346	0.535085	-2.46599	-2.62326	-1.71374	0.312073	-2.52043	-0.830866	-1.0746	0.789501	0.662347	1.12957	-0.00283963	-0.65646	-1.21672	-1.66533	1.02402	-0.494553	0.360561	0	0.973024	1.05165	0.992569	0.113669	2.54119	1.703	1.46439	1.81566	-0.992564	-0.843425	-1.62253	-0.810758	0.694519	-0.783389	-1.0539
L.CER	0.0177297	-0.169825	1.09555	-0.486378	1.50187	-1.59452	-0.489228	-0.82425	0.872737	-1.14935	1.32195	-0.0230566	0.658867	-0.857638	2.61124	-0.469074	-0.862769	-2.78217	-1.21753	-0.650182	0.31995	-0.0874218	0.691241	-0.266078	2.11536	-0.459721	0.625833	-0.0702531	0.349884	0.814947	-1.50363	-0.475292	0.3968	0.973024	0	2.94251	0.535103	-0.83988	-0.616216	-0.0431428	1.33175	-0.202507	1.83351	-0.91353	-0.589686	-0.938219	0.970812	2.23982	-0.717515
L.TH	-0.583945	-0.603573	1.99441	0.61805	2.76524	-0.160315	-0.772425	-1.40864	1.70186	0.401659	0.282199	2.0696	1.14677	-1.42895	3.05076	0.514084	-0.428276	-1.84918	-0.723576	0.0435121	-0.427064	-1.03462	0.527209	1.26503	1.55618	0.331782	0.512899	-0.368431	-0.778495	0.0365918	0.168386	0.981619	0.112479	1.05165	2.94251	0	0.0471944	-1.83432	-0.768726	3.01331	0.321037	0.0703923	0.657294	-0.503521	-1.03221	-0.877258	1.8529	2.74692	-0.173169
L.CA	-1.33636	0.609871	0.768439	1.10425	1.44464	0.351072	-1.51845	-0.953068	0.365982	0.133292	0.0639879	0.41341	1.81792	-1.42302	1.72404	1.2112	-0.880563	-0.740333	0.331096	-0.109011	-0.396914	-0.550602	0.786147	2.74429	0.397769	1.60951	0.0723778	0.451358	-0.600366	-0.168447	0.20383	0.0402669	0.405061	0.992569	0.535103	0.0471944	0	-0.87362	-0.611851	0.282419	1.61742	1.63285	2.56931	1.84317	-1.00599	-0.409331	3.05018	0.605171	1.02233
L.PU	-2.55863	-2.09433	0.0770501	-1.77188	1.35781	0.0263549	-2.40897	-1.96264	-1.15314	-0.525606	-1.80476	0.126985	0.19159	-1.56128	0.307524	0.0416067	-2.02329	-2.45482	-1.24301	-0.824926	-1.19992	-2.33452	-1.47879	-1.57609	-0.167016	0.348742	-0.816335	-2.7319	-2.42555	-1.64873	0.200995	0.65459	-0.722275	0.113669	-0.83988	-1.83432	-0.87362	0	2.31087	2.27917	1.35361	0.0969642	0.599264	1.0828	-2.43798	-0.531971	-0.28729	-1.086	0.476962
L.PA	-1.32042	-1.34233	1.56395	-1.10301	0.993791	-0.762067	-1.04275	-1.80731	0.884024	-0.132464	-0.585016	-1.21335	1.07966	-1.93653	0.175801	0.352271	-0.512469	-1.74566	-1.27082	-1.35404	0.547656	-1.13991	-0.48941	-0.088438	0.077129	-0.244306	0.362393	-0.511067	0.0238471	1.05764	0.166503	0.488817	1.20036	2.54119	-0.616216	-0.768726	-0.611851	2.31087	0	0.234431	1.2892	0.155944	-0.0314175	1.72817	-2.49632	-1.00661	0.594797	0.25467	0.240298
L.HI	1.54754	-2.07052	1.7964	1.0431	1.28447	0.246787	1.32667	0.466285	0.512082	1.65695	1.57356	2.08627	1.79296	0.602761	2.31193	0.852622	0.469654	-0.651986	-0.775453	0.366923	0.213821	1.72198	0.989529	1.72796	1.58204	-0.258404	0.180862	0.805617	0.931118	1.15399	-1.03671	-0.5565	1.15639	1.703	-0.0431428	3.01331	0.282419	2.27917	0.234431	0	2.00644	0.80825	3.14631	0.654034	-0.00649638	0.080977	1.33794	2.79694	0.223765
L.AM	1.37643	0.503627	0.00526643	-0.219187	1.23819	-1.26183	0.881269	-1.2753	0.0171938	-0.244328	2.10718	-0.779421	2.37472	-0.428399	1.6887	1.95636	0.182296	-1.02564	0.409321	-1.3554	1.30507	2.18638	2.14126	-1.29861	1.39985	0.134829	-0.0927594	-1.34699	0.482382	0.452429	0.172762	-0.204891	0.191497	1.46439	1.33175	0.321037	1.61742	1.35361	1.2892	2.00644	0	0.222527	1.53052	2.36871	-0.460213	-0.132476	-0.381792	0.218364	1.12345
L.AC	-1.545	0.98586	1.17912	0.614565	1.12621	0.822861	0.0349716	-0.724243	0.265598	0.562876	0.739367	-1.00521	1.31699	-0.800527	0.18405	0.251923	-0.0067631	-0.379557	-0.896235	0.585185	0.252777	-0.318902	-0.427243	0.172753	0.938331	-0.0299084	0.46083	0.378786	-1.93645	-0.111881	0.254052	0.667061	-1.50236	1.81566	-0.202507	0.0703923	1.63285	0.0969642	0.155944	0.80825	0.222527	0	-0.514851	2.35015	0.871397	0.147396	1.73453	0.822843	2.8626
R.TH	-1.65548	1.41816	1.51422	2.24151	1.68473	-0.356189	-0.676862	-1.45254	1.56167	1.22477	1.04043	0.771088	1.31226	-2.40555	2.48762	-0.584461	0.233445	-1.12404	1.03961	1.10485	-0.0106807	0.658029	0.415314	0.112759	1.07527	0.283001	1.42057	-1.32001	-1.03365	-1.0208	-0.762636	2.60097	-0.376967	-0.992564	1.83351	0.657294	2.56931	0.599264	-0.0314175	3.14631	1.53052	-0.514851	0	1.52039	-1.09516	-1.40825	3.41228	3.5545	0.372835
R.CA	-0.483813	0.963101	0.554019	-0.600321	1.34101	-0.424566	-0.628766	-0.738526	0.737144	-0.144445	0.089858	-0.944786	2.56576	-0.455488	0.573931	0.476995	0.324992	-0.0548081	-0.385513	0.24455	-0.776315	0.465276	-0.416482	0.675081	1.54133	1.00625	0.929574	-0.671391	-0.0487711	-0.979887	1.32834	-0.443104	-0.541864	-0.843425	-0.91353	-0.503521	1.84317	1.0828	1.72817	0.654034	2.36871	2.35015	1.52039	0	0.364307	-1.17007	1.12705	0.760759	0.569476
R.PU	-2.33979	-0.915615	-1.53529	-0.388188	1.17418	-0.225559	-0.897094	-1.21457	0.462936	-0.42028	-1.41869	-0.188508	-0.10407	-2.02991	1.47046	-2.54154	-3.22242	-1.11163	-1.80503	-0.375373	-2.68985	-0.40308	-3.56672	-0.397281	2.0056	-2.33541	-2.05447	-1.5508	-1.45095	-0.893843	-1.31028	0.471264	-0.969376	-1.62253	-0.589686	-1.03221	-1.00599	-2.43798	-2.49632	-0.00649638	-0.460213	0.871397	-1.09516	0.364307	0	0.937494	-0.552854	-0.582743	-0.697921
R.PA	-0.348214	0.382733	-0.649508	0.357521	1.75873	0.44404	-0.215786	0.468632	0.821099	0.563381	0.639342	-0.708618	-0.101515	-1.07753	1.52139	-2.20649	-3.05931	-1.19489	-0.657623	-0.335549	-3.01869	-0.525909	-2.59316	0.177787	1.77933	-2.31637	-1.35382	-0.958614	-0.743792	-1.26912	-0.963619	1.08902	0.195745	-0.810758	-0.938219	-0.877258	-0.409331	-0.531971	-1.00661	0.080977	-0.132476	0.147396	-1.40825	-1.17007	0.937494	0	-0.416839	1.34043	-1.13299
R.HI	-0.35123	0.874836	1.11181	0.614246	2.93869	-0.464948	-0.330025	0.294202	-0.489831	0.976073	-0.150018	0.32943	0.965168	-0.81215	2.86884	1.11413	1.29305	-2.02853	-2.03082	0.64735	0.482467	1.48216	0.153562	0.149665	1.28428	0.111347	0.549239	-0.482309	-0.544997	0.835562	-1.01275	1.05637	0.663595	0.694519	0.970812	1.8529	3.05018	-0.28729	0.594797	1.33794	-0.381792	1.73453	3.41228	1.12705	-0.552854	-0.416839	0	0.68369	0.864721
R.AM	-1.20092	-1.19236	1.44319	1.18584	1.33732	-0.390237	-0.559521	0.0163325	0.375465	0.262914	1.42476	0.104721	1.84909	-1.5606	2.89857	-0.384307	-1.1008	1.44866	-0.758321	0.792888	1.35968	1.22739	1.40233	0.659122	2.29396	-0.594746	-1.12246	-1.08234	-0.961561	-0.469132	1.53331	-0.486483	-0.36545	-0.783389	2.23982	2.74692	0.605171	-1.086	0.25467	2.79694	0.218364	0.822843	3.5545	0.760759	-0.582743	1.34043	0.68369	0	1.65475
R.AC	-0.217929	0.0309806	-0.689063	0.447933	1.17956	1.03765	-0.478404	0.994622	0.213751	-0.929319	-1.13515	0.704523	2.07365	0.746734	1.58781	0.097071	-1.00187	-1.5693	-0.707931	0.0127927	0.233464	0.785953	-0.251625	-1.04789	1.13903	-1.29929	-0.633165	-1.20131	-0.290398	-0.789454	-0.886401	0.997303	0.0981127	-1.0539	-0.717515	-0.173169	1.02233	0.476962	0.240298	0.223765	1.12345	2.8626	0.372835	0.569476	-0.697921	-1.13299	0.864721	1.65475	0
R.BSTS	-1.74481	-0.380459	-0.922425	-0.837477	1.03797	-1.63411	-1.0533	-1.40135	-0.126752	-0.706446	-1.47652	-0.0772831	-0.860867	-2.01752	-0.556554	-0.370391	-1.87632	-0.354065	-0.147208	-0.826308	-2.36982	0.134914	-0.45453	-0.897186	1.01641	-0.967353	-1.74881	-1.78813	-1.18624	-1.66599	-0.0257476	-0.295282	-0.810028	-1.17974	-0.946144	-2.69277	0.748514	-1.68435	-1.92739	-1.90353	-1.95659	-1.13875	-0.663534	-0.412364	-2.05826	-1.40784	-0.938179	-1.10358	0.353876
R.CACG	-2.07703	0.45101	1.07672	0.9904	-0.993109	0.330236	-0.899919	0.497059	-0.934478	-0.679216	-1.74481	0.263427	-1.79523	-1.99744	0.585513	0.890957	-1.2361	-1.26374	-1.9198	0.691242	-0.528187	-0.719347	-0.156374	1.73704	2.49986	-0.901469	1.8085	-0.32225	-0.662188	-0.560531	-0.712438	-1.73093	-1.90559	-1.05559	-1.72726	-0.230038	0.0390577	-1.75335	-1.09471	0.759525	-2.32411	-0.362947	0.310837	1.37766	-1.5165	-1.67488	-0.826977	-0.945232	0.0965757
R.CMFG	0.0432784	1.35164	0.641279	-0.96858	-1.44153	0.368834	-0.671076	0.44345	-0.0495509	0.418863	-2.47304	1.98094	-1.41321	-0.486767	0.321325	0.689258	-0.177835	-1.74615	-0.585859	-0.561854	-0.0882949	0.607363	-0.810684	1.99469	-0.177501	-0.40912	0.439623	0.213754	-0.540436	0.00370789	-1.50549	-0.00694173	0.71125	-0.473495	-0.807815	-0.854403	0.810508	-2.0417	-1.32632	0.104241	0.561335	0.406388	1.64331	1.82271	-0.451025	-0.173003	0.465844	0.0937382	-0.240692
R.CU	-0.827274	0.13736	0.824173	0.887986	-0.29877	-1.26049	-0.251636	-0.0742749	-0.87367	0.141673	0.565621	1.77108	-0.444997	1.47505	-1.0377	-0.215473	-0.400388	0.294179	0.24378	1.48302	1.08083	1.51811	1.27326	0.177971	-0.300972	-0.0438316	-1.24763	-0.298153	0.578129	1.2876	0.0964846	1.73614	1.68453	0.595823	-1.98373	0.767181	1.76015	-0.0862856	-0.824059	0.846122	-0.917013	1.19026	0.930935	-0.742958	-1.11302	-0.391444	-0.210126	0.0405932	0.0127569
R.EC	1.87485	1.2647	-0.381541	-0.770099	1.87143	1.32016	1.62432	-0.233777	-0.184329	1.19418	0.715648	-0.795172	0.940806	1.5654	1.25586	1.86183	0.00467061	-1.29269	-1.16647	1.12351	-0.17341	0.240374	0.691431	1.1291	-0.599853	0.694632	0.0553373	1.62765	0.606771	1.66862	-0.37559	1.11178	0.9673	0.935222	0.839627	1.65181	1.20904	0.27169	1.51917	1.67937	-0.037964	0.431432	0.832916	-0.675876	0.487459	1.50501	1.25362	1.95057	0.91255
R.FG	-0.350729	-0.427565	1.30866	-1.41881	-1.02027	-0.990868	-0.665914	0.442291	-1.03424	-0.543792	-1.19331	-0.984234	-1.31379	0.771374	-1.56279	-1.01179	-1.79805	-1.06995	-0.954994	-0.810435	-0.885801	0.18232	-1.75366	-1.02015	-0.0469644	-1.95121	-0.623964	-0.819595	-0.576826	0.469281	-0.34599	-1.43868	0.0806641	-0.961433	-1.41146	-0.0647815	1.5773	-1.58645	-1.98996	-0.267693	0.0584522	-1.47941	-0.751133	0.185767	-0.15685	-0.181784	1.25639	-0.884788	0.70052
R.IPG	-1.37636	-0.475375	-0.186433	-0.705492	1.77322	-0.962111	-1.04819	-0.888678	0.388781	-0.281494	-2.89983	-0.146983	-0.357754	-1.39807	0.0370356	-1.95686	-2.17534	-2.89232	-0.973333	-0.466002	-2.71509	0.5548	-2.01951	-0.574505	0.174665	-1.99772	-0.585553	-1.34522	-0.857831	-0.171757	-0.607028	-0.144655	-0.011524	-1.44403	-0.609356	-1.0737	0.0579	-3.02288	-1.91809	0.130472	-2.01512	0.277756	0.123757	-1.88935	-1.39673	-1.0653	0.279042	1.05139	-0.463254
R.ITG	-1.2097	-2.10051	0.383033	-1.25242	0.746498	-1.04628	-0.901871	-0.920204	-0.243559	-0.741323	-1.13961	-0.215292	-1.11413	-2.37834	0.814984	0.0139512	-0.0652701	-0.254992	-1.24647	-1.1493	-1.63714	0.95791	-0.70321	-0.639266	1.05885	-0.704616	-0.511189	-1.10081	-1.39599	-1.25859	-1.10745	0.435012	0.799195	-1.81641	0.735885	-1.78862	0.209258	-3.03522	-2.28309	-1.35862	-1.88373	1.22755	0.899297	0.0118746	0.645606	0.605849	0.348723	-1.99044	-0.218085
R.ICG	-2.89124	-0.904459	1.58885	-1.7821	1.29992	-1.53189	-2.27381	-0.519604	-0.889044	-0.698743	-0.127272	0.30946	1.17008	-3.37508	-0.0216833	-0.191456	0.596207	-1.15949	-0.0836545	-1.71553	0.188799	1.18227	0.334364	-1.00453	0.825846	-0.31951	-1.16782	-1.57118	-2.05998	-0.612428	-0.462322	1.69034	-1.64959	-1.27495	1.86079	0.0179714	0.484824	-0.451695	-0.00456655	-0.723194	-0.666851	-0.9473	2.34103	-0.884759	-0.490227	-0.0966592	0.837564	1.32239	2.59782
R.LOG	0.444494	0.600681	0.695786	0.446373	0.18258	-0.9722	-0.833134	-0.262816	-0.502332	-0.646489	-2.15699	0.77035	-0.70469	-0.849424	-0.131248	-1.0427	0.456055	-0.353423	0.686668	-0.167819	-1.22105	0.346907	-2.44181	-0.669958	-0.414054	-2.03967	-0.171913	-0.758585	-0.329443	0.505941	-0.670155	0.104423	1.2558	-0.835547	0.0828412	1.02042	1.37198	-1.50072	-1.45135	1.24281	-1.93533	0.0692291	0.53112	-1.26357	-1.33121	-0.285601	-0.738149	0.923049	-0.112239
R.LOFG	0.61551	-1.35756	-2.41857	-0.361561	1.45836	-0.978736	-0.421212	-1.17087	1.40209	-0.973332	-1.88596	-0.671004	-1.56777	-1.63414	-0.310009	-1.87341	-3.28064	-1.41288	-1.38944	-0.19352	-2.28769	-2.41741	-2.66251	-0.169495	-0.293098	-1.48904	-0.899916	-0.599493	-1.56062	-0.871228	-0.599288	0.0847024	1.15176	-0.615367	-0.801896	-0.656209	-0.767982	-2.51026	-1.64198	-0.71845	-1.30935	-0.303278	-0.594184	0.480907	-1.28453	-0.658095	-0.737699	-0.796165	0.435784
R.LG	0.147848	0.113593	-0.927879	0.245132	0.520721	0.130114	1.33552	1.5696	-0.837106	2.34013	-1.75866	3.45482	0.13354	0.911987	2.08679	0.540414	0.348561	0.127313	-2.10564	3.17291	1.0107	1.22132	1.7195	-0.223926	0.218586	-1.08259	1.07774	0.83705	1.08325	2.85668	-1.94238	0.990058	2.9071	1.24288	0.660549	1.89842	2.45835	1.21873	0.462227	1.15153	1.41287	-0.218347	1.97045	0.730119	-0.24428	0.455859	2.86814	-0.152456	-0.0746253
R.MOFG	-0.36566	0.396861	0.358344	0.965109	0.995634	2.05152	1.40714	1.85196	1.37872	1.63708	-2.01334	-0.00426054	-0.263956	1.45347	0.303205	0.638501	-1.78822	-0.0376448	-1.07292	1.12536	0.0428381	-0.80189	-0.245648	1.71557	0.552516	-0.62202	0.0803216	1.27831	0.696416	0.943016	-0.0567791	0.944101	1.80024	0.869128	-0.224289	-0.0344565	0.120051	0.176282	0.189656	1.68334	1.00828	0.986761	-0.141206	0.00872174	-0.439355	-0.266379	0.470428	0.51357	-0.629184
R.MTG	-1.51855	-0.278937	-0.822675	-2.11776	0.95142	-0.665375	-1.57732	-1.85168	-0.353069	-1.88176	-1.18882	0.372927	-1.11537	-2.87468	-0.0515964	-0.0111762	-0.834016	-1.44668	0.200056	-1.36889	-0.800972	1.51129	-1.10855	-1.07876	-1.07852	-0.673694	-0.499667	-1.82974	-1.69462	-1.35331	-0.190668	-1.08924	-0.781773	-1.49632	-0.61573	-2.79585	-1.02735	-2.22049	-2.91958	-0.963658	-1.97617	-1.43572	1.20784	-0.823569	-1.55592	-1.07096	-0.714621	-1.59433	0.225749
R.PHIG	0.118433	1.28369	-0.101942	0.522071	1.99195	1.00439	0.659733	-0.409153	0.225757	0.159802	0.38439	-0.192833	1.28925	0.326696	3.35173	0.418634	0.134789	-0.150375	-0.500588	0.377182	-1.0334	0.634685	1.50832	0.542437	1.43926	0.626689	0.84156	0.616818	-0.188785	1.29121	-0.951458	1.72455	-0.559375	1.30557	2.8747	1.43587	1.10612	0.19215	1.35358	1.44346	1.01289	2.42688	3.10571	1.08005	-1.02126	1.12524	1.53991	0.47654	0.374364
R.PaCG	-0.81271	0.0442871	1.44278	0.18713	1.30655	0.457456	-0.50653	-0.870748	1.72994	0.369161	-0.115569	-0.706895	0.567695	-1.15625	0.843276	0.954952	-1.50909	-0.919462	-1.43875	0.143625	-0.711301	1.40692	0.426636	1.75714	-0.283491	0.771941	0.0945012	0.00190782	-0.38173	-0.237248	1.22046	-0.280377	-0.111775	-0.903675	-1.6264	-1.33726	0.617079	-2.22839	-1.4792	0.192661	-1.09478	-1.41374	-0.96606	-1.18122	-1.48199	-2.32836	0.456115	-0.689969	0.10652
R.POP	0.552816	0.34862	0.212732	1.59218	-0.879118	0.216978	0.579046	-0.209639	1.12612	-0.794497	-2.93677	1.00731	-2.4713	-0.518853	0.102215	-0.335544	-0.687431	-1.79906	-1.24244	-0.831932	-1.46688	-1.13035	-1.54862	1.6848	-1.12727	-0.449522	-0.16958	-0.708718	-1.24359	-0.0863193	-1.72151	-1.75809	0.604478	-1.30067	-2.12052	-0.440235	0.056444	-1.50259	-1.88829	-0.418274	0.631877	-1.58073	2.43777	1.32686	-0.409533	0.244965	1.10353	-0.0376482	0.475981
R.POR	-0.340078	-1.14764	-0.467883	0.440734	0.134971	2.21337	-0.393325	0.833874	0.335833	-0.427118	-2.17875	-0.55377	-1.50989	-0.119362	0.439584	-0.125449	-1.81878	-0.986948	-0.7851	0.379587	-1.49937	-1.14643	-0.225826	1.13427	-0.326674	-1.91099	-1.0268	-0.591309	-0.292199	-0.918875	-1.51125	0.879665	1.46467	-0.652537	-1.64293	-1.94466	-1.04764	-1.36165	-1.53985	-1.88381	-0.458199	0.143876	-1.151	0.320811	-2.26293	-2.30425	-0.567004	0.592738	0.603447
R.PTR	-2.90551	-1.22092	-0.632559	-0.429642	-0.622847	0.536576	-1.52163	-0.215682	-0.596619	-1.53448	-2.08411	-0.735524	-0.792134	-0.615079	-0.711632	-0.586174	-1.90557	-1.35345	-1.14115	-1.27989	-1.65207	-1.49978	-1.8102	1.1467	0.525094	-1.46401	-0.266049	-1.2947	-0.259555	-0.971791	0.267356	-0.656514	1.13229	-1.19347	-1.56085	-1.4526	-0.827123	-1.10977	-1.12487	-0.877168	-0.467758	-1.12525	0.104598	1.2428	-1.57975	-1.42565	-0.470129	1.47533	0.226989
R.PCAL	0.272981	1.12589	0.846096	0.77102	1.46906	0.418508	-0.0447961	0.731959	0.139084	-0.375063	-1.46028	1.34142	0.175818	0.431425	-0.333796	0.245423	-1.15061	0.99728	-0.187772	0.650861	0.608276	1.34213	-0.323009	-0.201579	0.390169	-1.49094	-1.12103	0.249061	1.68613	2.67577	-0.698918	-0.547151	2.34601	0.445595	-1.30742	0.873678	0.662775	-0.0648253	0.622896	0.997012	0.15858	0.457427	-0.0448863	-0.538693	-1.03214	-0.459711	-0.499969	-0.795059	-1.01712
R.PoCG	-0.260051	0.606255	1.18871	1.25894	2.17319	-0.426074	-1.07164	-0.856014	0.789555	0.20066	-1.38896	-0.844923	0.0307042	-1.11376	1.36209	-0.214371	0.220178	-0.617057	0.0284337	0.373502	-0.210156	1.58926	0.461156	0.461682	0.806861	0.264044	0.851273	0.0430278	-0.185581	-0.29471	0.775105	0.535893	0.64278	-0.364942	0.552637	-0.265744	1.25474	-0.718137	0.134755	0.585743	-0.403109	-0.95415	2.06938	1.05088	0.0947122	-1.01394	3.26449	0.671109	1.13151
R.PCG	-2.44129	-0.513396	-0.475526	-0.73643	0.802854	-0.490086	-1.29387	-1.57158	2.63032	-0.85444	-0.247737	-0.973971	-0.235096	-2.56872	-0.45557	1.25888	-1.02808	-1.96655	0.111454	1.39119	-0.333579	2.12825	1.06488	1.32289	-0.467801	-0.150153	0.922419	0.921861	-2.19659	-1.0216	0.690584	0.851262	-1.299	-2.60958	0.0339304	-0.551091	-0.413583	-2.54236	-0.904689	0.078292	-0.609446	0.305609	-0.883696	0.778383	-1.33447	-1.99623	1.38793	-0.0279893	1.24913
R.PrCG	-0.475511	1.37877	1.13373	-0.869612	1.88288	-0.369006	-0.625933	0.274356	0.865783	0.334948	-1.24189	0.164688	-1.24379	-0.884916	1.7103	0.416013	-0.422352	-0.636834	-0.337918	1.12287	-1.29665	1.6604	-0.222856	1.91841	1.19069	0.332016	0.572344	-0.0078062	-1.21013	-0.577118	-2.86893	-0.0141887	-1.216	-0.474106	-0.043245	-1.91446	0.511253	-1.99659	-1.20132	-0.195333	1.23768	-0.509791	1.89483	0.371855	0.0456219	-0.648817	1.8235	-0.0515101	1.58423
R.PCU	-0.685272	-0.0700119	1.85367	0.126497	2.40903	0.223413	0.137414	0.0651168	1.54782	1.73523	-0.268948	1.06071	0.370567	-0.977092	0.582129	-0.71455	-0.474845	0.582734	-0.0506204	0.392739	-1.44194	0.396738	-1.08423	2.05955	0.470588	1.41554	-0.745919	-0.148604	0.210464	0.639375	1.28965	1.38973	1.3197	0.443068	-1.20952	0.921297	1.39595	-0.838574	-0.415436	1.77771	-1.42992	0.462953	-0.299152	-0.640136	-2.11949	-1.24992	2.08176	0.275793	1.80638
R.RACG	-0.54282	2.21339	-0.413116	-0.998382	1.06395	-1.17288	-1.06333	-0.479301	1.11724	-0.512494	-3.97508	-0.347217	-2.29124	-0.487522	0.265671	-0.0648144	-1.70774	-0.793986	-0.628848	-0.451196	-0.600585	0.412791	-0.409344	-0.830475	1.58101	-0.329619	0.920365	-1.03513	-3.02028	-0.851733	0.0217795	0.841964	0.030988	-0.0123022	-1.2695	-0.69227	-0.0631622	-0.299645	-0.0849548	-0.537889	-0.272077	-0.460913	-0.146585	1.17948	-0.25272	-0.644876	0.0181359	0.127077	-0.597406
R.RMFG	-0.686869	0.766873	0.0289539	-0.849886	0.697954	-0.213756	-1.21385	-0.818633	0.215857	-0.973172	-3.30545	-0.373842	-1.94325	-0.610416	0.880549	0.0414626	-2.14245	-2.22043	-1.18917	-0.333588	-1.62867	-0.96502	-1.26532	1.23884	1.16552	-0.834678	0.79743	-0.794144	-2.23395	-1.76955	-1.17831	1.11068	-1.19664	-1.01402	-1.78437	-0.514816	0.198559	-0.611846	-0.838575	-1.24343	-0.127658	-0.383722	-0.000258127	1.00988	0.0302276	-1.29791	-0.102948	0.387824	1.27376
R.SFG	-0.920192	1.0121	1.52646	0.262575	1.7511	0.450686	-0.459987	0.0347383	-0.829135	-0.0182173	-2.47669	1.52833	-1.83212	-0.644681	0.598778	1.10624	-1.37279	-2.08228	-1.42614	0.688961	-0.350717	1.09622	0.235734	2.39443	1.0969	-1.52589	0.664019	0.188105	-1.02342	-0.449485	-1.13339	1.18784	0.0111879	-0.740221	-0.775425	-0.498208	0.102658	-1.48215	-0.213864	-0.1974	-0.763073	-0.140504	1.52718	-0.107727	-1.39873	-0.45052	0.0772762	0.293917	0.832622
R.SPG	-1.28245	-0.261114	1.807	0.128294	2.75716	0.055856	-1.46692	0.261289	1.02182	0.0115989	-2.04198	1.13038	0.0851101	-1.32096	0.921296	-1.96413	0.330586	-0.157102	-0.499807	0.534005	-1.4727	1.44062	-1.73758	0.818143	-0.230195	0.563334	-0.992015	-1.57384	-0.615721	-0.3558	-0.830792	1.05884	0.307454	0.249463	-0.744607	-0.239555	0.3126	-1.54071	-0.606395	0.883411	-1.56867	1.12	0.732365	-1.59447	-1.57702	-1.20415	1.18281	0.81325	-0.275165
R.STG	-1.20289	-0.599185	0.658521	-0.418713	1.83081	0.382578	0.136436	-0.600572	0.802646	0.274882	-2.05439	1.05801	-2.07457	-1.89457	0.59579	0.592881	-0.574321	-0.929883	-0.934576	-0.071658	-0.688698	1.39475	0.839816	0.327907	-1.10351	-0.577128	-0.0216988	-0.49614	-0.607447	-0.2231	-1.80118	1.43011	-1.132	-0.366495	-0.905185	-1.3367	-0.140917	-1.35538	-1.63375	-0.576263	-1.6125	-0.405406	0.38528	1.07923	-3.20539	-1.16093	-0.256935	-0.746861	0.213069
R.SMG	0.190896	-0.766099	1.04387	-0.490757	1.61589	1.16316	1.01962	0.210333	1.82394	0.229223	-0.998008	2.05121	0.0300066	-0.140429	0.92287	0.276943	-0.582542	-1.44262	0.237985	1.41918	-0.15227	1.31738	0.356571	2.26651	0.808739	-0.65017	-0.0233267	1.31238	0.570339	1.12339	-2.06382	1.12378	0.751523	1.42186	0.868615	-0.107842	0.83934	-0.166874	0.186257	0.620159	-0.649003	-0.263807	0.644464	1.4111	-1.98597	0.139822	1.04414	0.356651	-0.482024
R.FP	-0.392739	-0.786371	-1.46675	0.229188	1.01549	-0.383001	1.16611	-1.62309	1.02148	-0.38057	-2.85521	0.0835799	-1.54713	-1.84959	0.451422	0.0284018	-2.3677	-2.01082	-1.16638	-1.17204	-1.70896	-0.864372	-1.27523	-0.145112	-2.20079	-1.43708	-1.26405	0.813994	-1.53402	-1.03873	-2.12688	-2.03608	-0.556302	-1.33903	-1.60232	-1.17106	-1.05312	-1.04891	-1.0469	-0.832087	-1.33504	0.414407	-1.30398	-0.471423	-1.10133	-1.79157	-0.510812	-2.07807	0.434997
R.TP	-0.270276	-0.651264	-0.940537	0.00851256	1.37628	1.36422	-0.285344	0.0707372	0.0045792	0.103291	-1.21976	-0.382061	-0.979618	-0.0682574	1.68602	0.360242	1.32848	-0.973492	-0.938873	0.677423	-0.661542	0.398621	1.4851	1.07002	-0.889207	-2.21766	-0.334843	-0.47375	-0.472066	0.0391381	-0.0400545	0	1.05997	0.709982	0.487817	-0.262314	0.579055	0.000608604	-1.62107	-0.987951	-0.495032	1.82025	0.0550558	-0.624547	-0.727519	-0.562587	0.0756213	-0.470782	-0.961457
R.TTG	0.713826	-1.21827	0.582259	0.405749	-0.129173	-0.570783	0.426503	-0.260241	0.893451	-0.527788	0.290785	0.738107	0.718546	-0.411398	1.39716	-0.563104	0.514734	0.883626	-0.930866	0.405456	-0.558391	1.06448	0.537051	0.987954	0.509812	-0.603851	-1.13302	-0.409997	-0.870804	-0.60687	0.656156	-1.42935	-0.122863	0.214026	-0.52668	-0.639835	1.60775	0.08814	-1.38113	0.598839	-1.02844	-1.13705	-0.380838	0.761879	-0.598241	-0.760165	-1.47937	-1.03906	-0.547136
R.IN	-0.64796	0.134994	-1.17835	2.39338	0.948588	0.855722	1.71881	0.362994	0.730083	2.07881	-0.330013	1.35571	0.479723	-1.06633	1.2583	-0.301909	-2.4527	-0.939389	-0.457709	1.18042	-0.0908591	0.129925	-1.30123	1.68256	2.57569	0.110617	-0.754293	1.34249	-0.777223	1.06088	0.066537	0.864875	-0.433512	-0.15572	0.56112	1.18564	1.23473	-0.18711	0.582614	2.98503	1.58299	2.15806	1.58806	2.35095	-1.40679	2.81668	-0.755074	1.50523	2.30747
R.CER	-2.16043	-0.54993	0.126449	-0.658675	1.99587	0.534833	-0.11895	-0.422932	1.82068	0.530212	1.18111	1.49002	1.33509	-1.05641	1.34783	-0.661037	-0.487322	-0.042461	-0.400598	-1.04543	-1.06151	-0.56622	-0.0710582	-0.818027	2.00958	-1.21821	-0.0814028	-0.992052	-1.08924	-0.327954	-2.14931	0.716403	0.760721	0.488727	3.10846	-0.739843	-0.231002	-1.2208	-0.839926	-0.986028	0.256665	-0.3207	1.33502	-0.862386	-1.20756	-1.18874	1.34639	1.56855	-0.0722468
[truncated: 36 more columns]
